# Supplementary material for: Effects of Chronic Stress on Prefrontal Cortex Transcriptome in Mice Displaying Different Genetic Backgrounds
Source: J Mol Neurosci. 2012 Jul 27;50(1):33–57. doi: 10.1007/s12031-012-9850-1 (PMC3622021; doi:10.1007/s12031-012-9850-1)
Supplement: Supplementary file 1 — (XLS 145 kb) [file 12031_2012_9850_MOESM1_ESM.xls]

## Sheet: Sheet1
Search_key	Target	Illumina ProbeId	Gid	Transcript	Accession	Symbol	Type	Start	Probe_Sequence	Definition	Ontology	Synonym	adj.P.Value	(NS) HA vs LA (NS) foldChange (frontal cortex)
scl0012334.2_163	scl0012334.2_163-S	2360601	GI_6753253	scl0012334.2_163	NM_009794.1	Capn2	S	3007	AGTAATGAGATCACTCTGACCAACTGAGCCAGGTGTGCCGTCTGCAAGAA	Mus musculus calpain 2 (Capn2), mRNA.	go_component: intracellular [goid 0005622] [evidence IEA]; go_function: cysteine-type endopeptidase activity [goid 0004197] [evidence IEA]; go_function: calpain activity [goid 0004198] [evidence TAS] [pmid 10825211]; go_function: calcium ion binding [goid 0005509] [evidence IEA]; go_function: cysteine-type peptidase activity [goid 0008234] [evidence IEA]; go_function: hydrolase activity [goid 001…	Capa-2;Capa2;m-calpin	0.00376296	4.5406
scl000623.1_241	scl000623.1_241-S	1660044	GI_31981997	scl000623.1_241	NM_153581.2	Gpm6a	S	258	CACTTGACAGCCAGTCTCTAAGCAAACAAGAGGCGCGAGGGAGCCTCAGC	Mus musculus glycoprotein m6a (Gpm6a), mRNA.	go_component: integral to membrane [goid 0016021] [evidence TAS] [pmid 12466851]	Gpm6;M6A;MGC38999	0.00661466	3.38649
scl016651.4_36	scl016651.4_36-S	4670091	GI_6754475	scl016651.4_36	NM_010656.1	Sspn	S	4024	GTGTGCCGCAGATATAGCGGGTTCACCTTTGTATAAGTGTGCCGCAGATA	Mus musculus sarcospan (Sspn), mRNA.	go_component: cytoskeleton [goid 0005856] [evidence IEA]; go_component: intracellular [goid 0005622] [evidence IEA]; go_component: integral to membrane [goid 0016021] [evidence TAS] [pmid 12466851]; go_process: regulation of cell cycle [goid 0000074] [evidence IEA]; go_process: cell growth and/or maintenance [goid 0008151] [evidence IEA]	Krag	0.004286	3.26049
scl24737.11_591	scl24737.11_591-S	60577	GI_40254354	scl24737.11_591	NM_015733.3	Casp9	S	3748	GCCTCTGTGGATTGGGCGCAAAGGTTAAAGCCAGGGGAATCTTCATTTCT	Mus musculus caspase 9 (Casp9), mRNA.	go_component: intracellular [goid 0005622] [evidence ISS] [pmid 12466851]; go_function: caspase activity [goid 0004199] [evidence IEA]; go_function: apoptosis regulator activity [goid 0016329] [evidence ISS] [pmid 12819136]; go_function: caspase activity [goid 0030693] [evidence ISS] [pmid 12819136]; go_process: induction of apoptosis [goid 0006917] [evidence ISS] [pmid 12819136]; go_process: pro…	Caspase-9;ICE-LAP6;Mch6	0.000230496	3.20115
scl17665.8_37	scl17665.8_37-S	2810541	GI_31981582	scl17665.8_37	NM_133805.2	Cops8	S	1767	GACAGTCTGCAGTGAGAACTCAACTTAGGTGTTCTCGGGGAAACTCCAAG	Mus musculus COP9 (constitutive photomorphogenic) homolog, subunit 8 (Arabidopsis thaliana) (Cops8), mRNA.		9430009J09Rik;Csn8;Sgn8	4.56839e-06	2.83227
scl40755.5.1_55	scl40755.5.1_55-S	1500347	GI_32129240	scl40755.5.1_55	NM_177777.3	D11Wsu47e	S	2124	GCCGAGAGCAGAAGAAACACTTTACATTTGTACCAGGTCGCGAAGGGTGC	Mus musculus DNA segment, Chr 11, Wayne State University 47, expressed (D11Wsu47e), mRNA.		MGC30773;MGC57008	0.000451468	2.6119
scl0014567.2_90	scl0014567.2_90-S	5290358	GI_33859559	scl0014567.2_90	NM_010273.1	Gdi1	S	1113	CCAGGTCAACAGGAAGTCAGACATCTATGTGTGCATGATCTCCTATGCGC	Mus musculus guanosine diphosphate (GDP) dissociation inhibitor 1 (Gdi1), mRNA.	go_function: GTPase activator activity [goid 0005096] [evidence IEA]; go_function: Rab GTPase activator activity [goid 0005097] [evidence IEA]; go_function: RAB GDP-dissociation inhibitor activity [goid 0005093] [evidence ISS] [pmid 12466851]; go_process: protein transport [goid 0015031] [evidence ISS] [pmid 12466851]	GDIA;GDIalpha;MGC21593	0.000838779	2.52977
scl054376.1_12	scl054376.1_12-S	520093	GI_9506452	scl054376.1_12	NM_019430.1	Cacng3	S	12	GACAGAGGTATCCAGATGTTGATCACTACTGTAGGAGCCTTCGCAGCTTT	Mus musculus calcium channel, voltage-dependent, gamma subunit 3 (Cacng3), mRNA.	go_component: membrane [goid 0016020] [evidence IEA]; go_component: integral to membrane [goid 0016021] [evidence TAS] [pmid 12466851]; go_component: voltage-gated calcium channel complex [goid 0005891] [evidence ISS] [pmid 12466851]; go_function: ion channel activity [goid 0005216] [evidence IEA]; go_function: voltage-gated ion channel activity [goid 0005244] [evidence IEA]; go_function: calcium…		0.00164912	2.49228
scl0001096.1_118	scl0001096.1_118-S	6660592	GI_13507613	scl0001096.1_118	NM_030687.1	Slco1a4	S	1501	AGCTATATAATGACCTGTGACAATTTCCCAGTTGCTGGATTAACCACCTC	Mus musculus solute carrier organic anion transporter family, member 1a4 (Slco1a4), mRNA.	go_component: cellular_component unknown [goid 0008372] [evidence ND]; go_component: membrane [goid 0016020] [evidence IEA]; go_component: integral to membrane [goid 0016021] [evidence IEA]; go_function: organic anion transporter activity [goid 0008514] [evidence IDA] [pmid 12101011]; go_function: transporter activity [goid 0005215] [evidence IEA]; go_process: biological_process unknown [goid 000…	Oatp2;Slc21a5	0.000568756	2.48905
scl0002504.1_31	scl0002504.1_31-S	1740195	GI_6753127	scl0002504.1_31	NM_009716	Atf4	S	231	TCGAGTTAAGCACATTCCTCGAATCCAGCAAAGCCCCACAACATGACCGA	Mus musculus activating transcription factor 4 (Atf4), mRNA.	go_component: nucleus [goid 0005634] [evidence IEA]; go_component: transcription factor complex [goid 0005667] [evidence IC] [pmid 11916968]; go_function: DNA binding [goid 0003677] [evidence IDA] [pmid 12749859]; go_function: transcription factor activit	Atf-4;C/ATF;CREB2;TAXREB67	6.94625e-06	2.45597
scl0024135.1_295	scl0024135.1_295-S	2480411	GI_7305646	scl0024135.1_295	NM_013844.1	Zfp68	S	7	GGGACCCTGTGATTGGAAAACACTTATCCAAAGGTCAGATCTTACTGTAC	Mus musculus zinc finger protein 68 (Zfp68), mRNA.	go_component: nucleus [goid 0005634] [evidence IEA]; go_component: intracellular [goid 0005622] [evidence ISS] [pmid 12466851]; go_function: DNA binding [goid 0003677] [evidence IEA]; go_function: nucleic acid binding [goid 0003676] [evidence ISS] [pmid 12466851]; go_process: regulation of transcription, DNA-dependent [goid 0006355] [evidence ISS] [pmid 12466851]	KRAZ2	0.0287399	2.2929
scl54834.6_26	scl54834.6_26-S	6020687	GI_33859559	scl54834.6_26	NM_010273.1	Gdi1	S	1078	GATGCCAATTCCTGCCAAATTATCATCCCTCAGAACCAGGTCAACAGGAA	Mus musculus guanosine diphosphate (GDP) dissociation inhibitor 1 (Gdi1), mRNA.	go_function: GTPase activator activity [goid 0005096] [evidence IEA]; go_function: Rab GTPase activator activity [goid 0005097] [evidence IEA]; go_function: RAB GDP-dissociation inhibitor activity [goid 0005093] [evidence ISS] [pmid 12466851]; go_process: protein transport [goid 0015031] [evidence ISS] [pmid 12466851]	GDIA;GDIalpha;MGC21593	0.000340739	2.26248
scl013046.9_64	scl013046.9_64-S	510022	GI_38570083	scl013046.9_64	NM_198683.1	Cugbp1	S	1459	GCCCTTTGGGAATGTCGTGTCGGCCAAGGTTTTCATAGACAAGCAGACAA	Mus musculus CUG triplet repeat, RNA binding protein 1 (Cugbp1), transcript variant 2, mRNA.	go_component: cytoplasm [goid 0005737] [evidence TAS] [pmid 11158314]; go_component: nucleus [goid 0005634] [evidence TAS] [pmid 11158314]; go_function: nucleic acid binding [goid 0003676] [evidence IEA]; go_function: RNA binding [goid 0003723] [evidence IEA]; go_function: pre-mRNA splicing factor activity [goid 0008248] [evidence IDA] [pmid 11158314]; go_process: mRNA splice site selection [goid…	Brunol2;CUG-BP;CUGBP;D2Wsu101e;HNAB50;NAB50	0.001655	2.23304
scl015032.1_236	scl015032.1_236-S	6100440	GI_24475916	scl015032.1_236	NM_010396	H2-T17	S	1592	CTGGGTCCTACCCTCAGTGCTTCAGGGACATTTAATCAGGTCAAATTGGG	Mus musculus histocompatibility 2, T region locus 17 (H2-T17), mRNA.	go_process: defense response [goid 0006952] [evidence IEA]	H-2T17	1.73269e-05	2.22302
scl014567.8_50-S	scl014567.8_50-S	4590400	GI_33859559	scl014567.8_50	NM_010273.1	Gdi1	S	1076	ATGATGCCAATTCCTGCCAAATTATCATCCCTCAGAACCAGGTCAACAGG	Mus musculus guanosine diphosphate (GDP) dissociation inhibitor 1 (Gdi1), mRNA.	go_function: GTPase activator activity [goid 0005096] [evidence IEA]; go_function: Rab GTPase activator activity [goid 0005097] [evidence IEA]; go_function: RAB GDP-dissociation inhibitor activity [goid 0005093] [evidence ISS] [pmid 12466851]; go_process: protein transport [goid 0015031] [evidence ISS] [pmid 12466851]	GDIA;GDIalpha;MGC21593	0.00166123	2.19668
scl018479.15_43	scl018479.15_43-S	4540315	GI_6754977	scl018479.15_43	NM_011035	Pak1	S	1858	GCCTTCTATGAAATAAACACTTGTTTCAGGAACTCCGACCCCTCATGTCC	Mus musculus p21 (CDKN1A)-activated kinase 1 (Pak1), mRNA.	go_component: cytoplasm [goid 0005737] [evidence IDA] [pmid 12950086]; go_component: nucleus [goid 0005634] [evidence IDA] [pmid 12950086]; go_component: axon [goid 0030424] [evidence IDA] [pmid 12950086]; go_component: growth cone [goid 0030426] [evidence IDA] [pmid 11604394]; go_function: ATP binding [goid 0005524] [evidence IEA]; go_function: protein kinase activity [goid 0004672] [evidence IE…	PAK-1	5.37255e-06	2.17964
scl000333.1_26	scl000333.1_26-S	6040181	GI_6678314	scl000333.1_26	NM_009366.1	Tgfb1i4	S	36	TCACTCGAGCCAGCACCACCGTTCTCACGCCCTGAGCTGCAGACAGCTAG	Mus musculus transforming growth factor beta 1 induced transcript 4 (Tgfb1i4), mRNA.	go_component: nucleus [goid 0005634] [evidence ISS] [pmid 12466851]; go_function: transcription factor activity [goid 0003700] [evidence ISS] [pmid 12466851]; go_process: regulation of transcription, DNA-dependent [goid 0006355] [evidence ISS] [pmid 12466851]	Egr5;TSC;TSC-22	0.000733547	2.15542
scl0003075.1_15	scl0003075.1_15-S	6840286	GI_21313209	scl0003075.1_15	NM_025868.1	2310042M24Rik	S	293	GTTTAGTAAAGTGGCCAACGCCATCCTTTTCTTCCGACTGGATATTCGAA	Mus musculus RIKEN cDNA 2310042M24 gene (2310042M24Rik), mRNA.	go_component: integral to membrane [goid 0016021] [evidence TAS] [pmid 12466851]; go_component: nucleus [goid 0005634] [evidence ISS] [pmid 12466851]; go_function: DNA binding [goid 0003677] [evidence ISS] [pmid 12466851]		0.00158793	2.14586
scl0003745.1_1178	scl0003745.1_1178-S	3990082	GI_20895182	scl0003745.1_1178	XM_127340.1	Spin	S	2307	GGCAGTGTCTGTTCCTGCCCCAGGTGTGCTATTCACGCAGGTTTATTCCC	Mus musculus spindlin (Spin), mRNA.	go_process: cell cycle [goid 0007049] [evidence IEA]; go_process: development [goid 0007275] [evidence IEA]; go_process: gametogenesis [goid 0007276] [evidence IEA]	MGC27756	0.0141731	2.14171
scl020567.3_14	scl020567.3_14-S	5910341	GI_27923908	scl020567.3_14	NM_011413	Slp	S	4927	ATGGCAGAGCTGCCTTCCGTCTCTTTGAGTCCAAGATCACCCAAGTCCTG	Mus musculus sex-limited protein (Slp), mRNA.			0.00271667	2.13093
scl0001253.1_6	scl0001253.1_6-S	4610398	GI_13385773	scl0001253.1_6	NM_026267.1	1200016B17Rik	S	320	GCGCGTTTATTGGCATCGGCTTCACGGATCGGGGAGATGCCTTCGACTTT	Mus musculus RIKEN cDNA 1200016B17 gene (1200016B17Rik), mRNA.			0.00250168	2.11795
scl0002257.1_38	scl0002257.1_38-S	6370687	GI_9910591	scl0002257.1_38	NM_020012.1	Rnf14	S	502	CACCACTTGTGCTGAACTTTGAACTGCCACCAGATTATCCATCCTCCTCC	Mus musculus ring finger protein 14 (Rnf14), mRNA.	go_component: nucleus [goid 0005634] [evidence IEA]; go_function: ligase activity [goid 0016874] [evidence IEA]; go_process: regulation of transcription, DNA-dependent [goid 0006355] [evidence IEA]	2310075C09Rik;2610005D23Rik;D18Ertd188e;D7Bwg0165e;Triad2	0.000320024	2.11108
scl020404.8_19	scl020404.8_19-S	1990176	GI_31560791	scl020404.8_19	NM_019535.2	Sh3gl2	S	890	CCAAACCACGGATGAGCCTAGAGTTTGCCACTGGAGACAGTACTCAGCCC	Mus musculus SH3-domain GRB2-like 2 (Sh3gl2), mRNA.	go_component: kinesin complex [goid 0005871] [evidence IEA]; go_function: protein binding [goid 0005515] [evidence IDA] [pmid 9630982]	9530001L19Rik;EEN-B1;Sh3d2a;SH3PA	0.000160453	2.1099
scl50698.5_378	scl50698.5_378-S	1780338	GI_14030778	scl50698.5_378	NM_032003.1	Enpp5	S	2313	CATTAGTATTGTTCCCTGTGGATGAGTCTAGTCCTGACTCCGTGATGAGG	Mus musculus ectonucleotide pyrophosphatase/phosphodiesterase 5 (Enpp5), mRNA.	go_component: integral to plasma membrane [goid 0005887] [evidence ISS] [pmid 11027689]; go_component: extracellular space [goid 0005615] [evidence TAS] [pmid 12466851]; go_component: integral to membrane [goid 0016021] [evidence TAS] [pmid 12466851]; go_function: nucleotide diphosphatase activity [goid 0004551] [evidence ISS] [pmid 11027689]; go_function: hydrolase activity [goid 0016787] [evide…	D17Abb1e	0.0323038	2.09438
scl0003734.1_78	scl0003734.1_78-S	1850609	GI_37693522	scl0003734.1_78	NM_198093.2	Elmo1	S	95	CCGGCACACTGTCCTACTGGGGCACGACTCTAAGTCATATTTGTGGCAGC	Mus musculus engulfment and cell motility 1, ced-12 homolog (C. elegans) (Elmo1), mRNA.	go_component: cytoplasm [goid 0005737] [evidence IDA] [pmid 11595183]; go_component: plasma membrane [goid 0005886] [evidence IDA] [pmid 11595183]; go_function: protein binding [goid 0005515] [evidence IPI] [pmid 11595183]; go_process: phagocytosis [goid 0006909] [evidence IDA] [pmid 11595183]; go_process: actin filament-based process [goid 0030029] [evidence IDA] [pmid 11595183]	6330578D22Rik;C230095H21Rik;CED-12	0.00924695	2.08565
scl18213.3.5_8	scl18213.3.5_8-S	5290086	GI_31982852	scl18213.3.5_8	NM_007906.2	Eef1a2	S	528	TAAATATGCCTGGGTGCTGGACAAGCTGAAGGCCGAGCGGGAACGAGGCA	Mus musculus eukaryotic translation elongation factor 1 alpha 2 (Eef1a2), mRNA.	go_component: eukaryotic translation elongation factor 1 complex [goid 0005853] [evidence IDA] [pmid 9588196]; go_component: nucleus [goid 0005634] [evidence ISS] [pmid 12466851]; go_component: cytoplasm [goid 0005737] [evidence ISS] [pmid 12466851]; go_function: translation elongation factor activity [goid 0003746] [evidence IDA] [pmid 9588196]; go_function: ATP binding [goid 0005524] [evidence …	Eef1a;S1;wasted;wst	0.0027904	2.06058
scl000928.1_86	scl000928.1_86-S	60097	GI_31981678	scl000928.1_86	NM_010477.2	Hspd1	S	157	GTAAAATTTGGTGCGGACGCTCGAGCCTTAATGCTTCAAGGTGTAGACCT	Mus musculus heat shock protein 1 (chaperonin) (Hspd1), mRNA.	go_component: mitochondrion [goid 0005739] [evidence ISS] [pmid 12466851]; go_function: heat shock protein activity [goid 0003773] [evidence IEA]; go_function: chaperone activity [goid 0003754] [evidence ISS] [pmid 12466851]; go_function: ATP binding [goid 0005524] [evidence ISS] [pmid 12466851]; go_process: response to heat [goid 0009408] [evidence IEA]	60kDa;Hsp60	1.01468e-05	2.04801
scl0231070.3_29	scl0231070.3_29-S	4540301	GI_31542999	scl0231070.3_29	NM_153526.2	Insig1	S	652	GGGCTTGGGATTACCATCGCCTTCCTAGCTACGCTGATCACTCAGTTTCT	Mus musculus insulin induced gene 1 (Insig1), mRNA.	go_component: endoplasmic reticulum [goid 0005783] [evidence TAS] [pmid 12242332]; go_component: integral to membrane [goid 0016021] [evidence TAS] [pmid 12466851]; go_function: protein binding [goid 0005515] [evidence IPI] [pmid 12242332]; go_process: response to sterol depletion [goid 0006991] [evidence IDA] [pmid 12242332]	1810013C12Rik;Insig-1	0.00993587	2.04533
scl0003727.1_2	scl0003727.1_2-S	2570092	GI_13384619	scl0003727.1_2	NM_025279.1	Hnrpk	S	502	CACTGCAACCAGCCAGCTCCCGCTCGAATCTGATGCTGTGGAATGCTTAA	Mus musculus heterogeneous nuclear ribonucleoprotein K (Hnrpk), mRNA.	go_component: nucleus [goid 0005634] [evidence IEA]; go_component: ribonucleoprotein complex [goid 0030529] [evidence IEA]; go_component: nucleoplasm [goid 0005654] [evidence ISS] [pmid 12466851]; go_function: nucleic acid binding [goid 0003676] [evidence IEA]; go_function: RNA binding [goid 0003723] [evidence IEA]; go_function: DNA binding [goid 0003677] [evidence IEA]; go_function: protein bind…	NOVA	0.00457109	2.03718
scl0030928.2_172	scl0030928.2_172-S	5050537	GI_7305638	scl0030928.2_172	NM_013915.1	Zfp238	S	20	GTGTGGCAACTTCTGGTTTTCTGATGGTCCCCAGTGAGAGAAATCTGACA	Mus musculus zinc finger protein 238 (Zfp238), mRNA.	go_component: nucleus [goid 0005634] [evidence IEA]; go_function: DNA binding [goid 0003677] [evidence IEA]; go_function: protein binding [goid 0005515] [evidence IEA]; go_process: regulation of transcription, DNA-dependent [goid 0006355] [evidence IEA]	RP58	0.00319497	2.02608
scl0211739.4_64	scl0211739.4_64-S	6980725	GI_22122404	scl0211739.4_64	NM_145967.1	BC027127	S	614	TGCAGGGTGACTGACGCTAACTACGGGGAGCTTCAGGAACACAAGGCCCA	Mus musculus cDNA sequence BC027127 (BC027127), mRNA.		9330184N17Rik;MGC38877	0.00263789	2.02312
scl0017756.2_234	scl0017756.2_234-S	1780021	GI_6678943	scl0017756.2_234	NM_008632.1	Mtap2	S	5732	GGCATGAGCTCTTGGCAGGAGTGGGCTCTGAGCAGGTGTCATATTCATTC	Mus musculus microtubule-associated protein 2 (Mtap2), mRNA.	go_component: microtubule associated complex [goid 0005875] [evidence TAS] [pmid 11581286]; go_function: calmodulin binding [goid 0005516] [evidence IEA]; go_function: cytoskeletal regulatory protein binding [goid 0005519] [evidence TAS] [pmid 11581286]; go_process: microtubule-based process [goid 0007017] [evidence IEA]; go_process: microtubule bundling [goid 0001578] [evidence IMP] [pmid 115812…	MAP2;Mtap-2	0.000676586	2.01307
scl000624.1_18	scl000624.1_18-S	510152	GI_9790018	scl000624.1_18	NM_019734.1	Asah1	S	13	TCCCTCGGAGCGGCGCTTGCAGCTGGGAAGATGCGGGGCCAAAGTCTTCT	Mus musculus N-acylsphingosine amidohydrolase 1 (Asah1), mRNA.	go_component: lysosome [goid 0005764] [evidence IEA]; go_component: extracellular space [goid 0005615] [evidence TAS] [pmid 12466851]; go_function: hydrolase activity [goid 0016787] [evidence IEA]	2310081N20Rik;AC;Asah	0.000283561	2.01049
scl015040.2_130	scl015040.2_130-S	380692	GI_6754147	scl015040.2_130	NM_010398	H2-T23	S	817	CACAAGTGGGCAGCTGTCGTGGTGCCTCTTGGGAAGGAGCAGTATTACAC	Mus musculus histocompatibility 2, T region locus 23 (H2-T23), mRNA.	go_component: integral to membrane [goid 0016021] [evidence TAS] [pmid 12466851]; go_component: membrane [goid 0016020] [evidence IEA]; go_component: extracellular space [goid 0005615] [evidence TAS] [pmid 12466851]; go_function: MHC class I receptor activity [goid 0030106] [evidence IEA]; go_process: antigen presentation, endogenous antigen [goid 0019883] [evidence IEA]; go_process: antigen proc…	H-2T23	0.0371873	2.00189
scl067529.7_122	scl067529.7_122-S	60538	GI_13385723	scl067529.7_122	NM_026218.1	Fgfr1op2	S	2530	AAGAAAAGCGGCACAGACGAGATGAGTCAGATCGATGTATTGAGCAGGTC	Mus musculus FGFR1 oncogene partner 2 (Fgfr1op2), mRNA.		1500031J01Rik	0.00322214	1.99817
scl066589.4_10	scl066589.4_10-S	2470093	GI_42741689	scl066589.4_10	NM_023230.1	Ube2v1	S	17	GGATCAAGAAGGTGTTGAAATCGGTTTCCTGTGGGAGCGGTGGGCACAGC	Mus musculus ubiquitin-conjugating enzyme E2 variant 1 (Ube2v1), mRNA.	go_function: protein binding [goid 0005515] [evidence IPI] [pmid 12039045]; go_function: ligase activity [goid 0016874] [evidence IEA]	0610011J09Rik;AI256840;CROC1;D7Bwg1382e	0.00522737	1.99393
scl015387.16_11	scl015387.16_11-S	1190348	GI_13384619	scl015387.16_11	NM_025279.1	Hnrpk	S	34	TACAGGCGACAGCGCTGCAGACGCCATTATCCTCTGCTTCTCCGCTGCAC	Mus musculus heterogeneous nuclear ribonucleoprotein K (Hnrpk), mRNA.	go_component: nucleus [goid 0005634] [evidence IEA]; go_component: ribonucleoprotein complex [goid 0030529] [evidence IEA]; go_component: nucleoplasm [goid 0005654] [evidence ISS] [pmid 12466851]; go_function: nucleic acid binding [goid 0003676] [evidence IEA]; go_function: RNA binding [goid 0003723] [evidence IEA]; go_function: DNA binding [goid 0003677] [evidence IEA]; go_function: protein bind…	NOVA	6.94625e-06	1.99103
scl0002239.1_15	scl0002239.1_15-S	6940097	GI_10946827	scl0002239.1_15	NM_021448.1	Statip1	S	1018	CCCTGGGGTTTTATGATTGCCAGTTCGGTGAAAATGGCACCATGATCATC	Mus musculus signal transducer and activator of transcription interacting protein 1 (Statip1), mRNA.		Elp2;StIP1	0.00822227	1.9783
scl0056077.2_120	scl0056077.2_120-S	5910736	GI_9506540	scl0056077.2_120	NM_019505.1	Dgke	S	1428	GTTGGCGTCTATGGGTCTTTCCACTGTGCTCAAATCCAGGTGAAACTGGC	Mus musculus diacylglycerol kinase, epsilon (Dgke), mRNA.	go_component: integral to membrane [goid 0016021] [evidence IEA]; go_function: diacylglycerol kinase activity [goid 0004143] [evidence IEA]; go_function: kinase activity [goid 0016301] [evidence IEA]; go_function: transferase activity [goid 0016740] [evidence IEA]; go_function: diacylglycerol binding [goid 0019992] [evidence IEA]; go_function: ATP binding [goid 0005524] [evidence ISS] [pmid 12466…	DAGK6;DGK	0.00268049	1.97787
scl0002494.1_23	scl0002494.1_23-S	940092	GI_42476307	scl0002494.1_23	NM_009270.2	Sqle	S	1080	GCAGCTACCTCAGTGTCGACCTCGTTCGTGACGGACCCGGAAGTGATCAT	Mus musculus squalene epoxidase (Sqle), mRNA.	go_component: integral to membrane [goid 0016021] [evidence TAS] [pmid 12466851]; go_component: extracellular space [goid 0005615] [evidence TAS] [pmid 12466851]; go_function: monooxygenase activity [goid 0004497] [evidence IEA]; go_function: squalene monooxygenase activity [goid 0004506] [evidence IEA]; go_function: electron transfer flavoprotein [goid 0008246] [evidence IEA]; go_function: oxido…		0.00469978	1.97392
scl0015040.1_90	scl0015040.1_90-S	2850609	GI_6754147	scl0015040.1_90	NM_010398.1	H2-T23	S	1018	GGAGGAGACACATAGGTGTAAAAGGATGCTATGCTCATGTTCTAGGCAGC	Mus musculus histocompatibility 2, T region locus 23 (H2-T23), mRNA.	go_component: integral to membrane [goid 0016021] [evidence TAS] [pmid 12466851]; go_component: membrane [goid 0016020] [evidence IEA]; go_component: extracellular space [goid 0005615] [evidence TAS] [pmid 12466851]; go_function: MHC class I receptor activity [goid 0030106] [evidence IEA]; go_process: antigen presentation, endogenous antigen [goid 0019883] [evidence IEA]; go_process: antigen proc…	H-2T23	0.00286894	1.97037
scl0019349.1_40	scl0019349.1_40-S	4070112	GI_6679598	scl0019349.1_40	NM_009005.1	Rab7	S	59	GGCCGGGCAGCTCCGAGGAGCCTGCTGGAGCCGGAATCGGACGTCTCTGT	Mus musculus RAB7, member RAS oncogene family (Rab7), mRNA.	go_component: late endosome [goid 0005770] [evidence IDA] [pmid 11172003]; go_component: Golgi apparatus [goid 0005794] [evidence IDA] [pmid 11042173]; go_function: protein transporter activity [goid 0008565] [evidence IEA]; go_function: RAB small monomer		0.0028292	1.94927
scl0004044.1_9	scl0004044.1_9-S	3780270	GI_28173567	scl0004044.1_9	NM_172707.1	Ppp1cb	S	869	CTAAACGACAGTTGGTAACCTTATTTTCTGCCCCAAATTACTGTGGCGAG	Mus musculus protein phosphatase 1, catalytic subunit, beta isoform (Ppp1cb), mRNA.		1200010B19	0.019173	1.94628
scl0103694.3_1	scl0103694.3_1-S	70484	GI_19527235	scl0103694.3_1	NM_134020.1	1110014L17Rik	S	294	GGGCCGTTTCACGTTCACATCCCACACACCCGGTGACCATCAGATTTGTC	Mus musculus RIKEN cDNA 1110014L17 gene (1110014L17Rik), mRNA.	go_component: membrane [goid 0016020] [evidence ISS] [pmid 12466851]; go_component: extracellular space [goid 0005615] [evidence TAS] [pmid 12466851]; go_component: integral to membrane [goid 0016021] [evidence TAS] [pmid 12466851]; go_function: protein carrier activity [goid 0008320] [evidence ISS] [pmid 12466851]; go_process: intracellular protein transport [goid 0006886] [evidence ISS] [pmid 1…	AI326346	0.0114066	1.93241
scl35528.21.6_0	scl35528.21.6_0-S	5690520	GI_7305506	scl35528.21.6_0	NM_013669.1	Snap91	S	1927	CGCCACGAGGGGCCTCTCCGGTGCCTGAGAGTTCTCTCACTGCTGACCTC	Mus musculus synaptosomal-associated protein 91 (Snap91), mRNA.	go_component: coated pit [goid 0005905] [evidence IEA]	91kDa;AP180;F1-20;mKIAA0656	0.00785538	1.92419
scl0001952.1_548	scl0001952.1_548-S	1580070	GI_31543027	scl0001952.1_548	NM_010597.2	Kcnab1	S	535	CTGGGGACCTTCACCCCTCAGCATCACATTTCTCTCAAAGAGTCCACCGC	Mus musculus potassium voltage-gated channel, shaker-related subfamily, beta member 1 (Kcnab1), mRNA.	go_component: integral to plasma membrane [goid 0005887] [evidence IEA]; go_component: integral to membrane [goid 0016021] [evidence ISS] [pmid 12466851]; go_function: potassium channel activity [goid 0005267] [evidence IEA]; go_function: ion channel activity [goid 0005216] [evidence ISS] [pmid 12466851]; go_function: voltage-gated potassium channel activity [goid 0005249] [evidence ISS] [pmid 12…	Akr8a8;mKv(beta)1	0.00113532	1.91064
scl0245688.1_74	scl0245688.1_74-S	2370309	GI_31982058	scl0245688.1_74	NM_009031.2	Rbbp7	S	90	AGACGGCCAGACCGAACTCAGGCTTTTCCGAGCGAGGACTGCGTGACGTG	Mus musculus retinoblastoma binding protein 7 (Rbbp7), mRNA.	go_component: nucleus [goid 0005634] [evidence IDA] [pmid 12376095]; go_function: transcriptional repressor activity [goid 0016564] [evidence IDA] [pmid 12376095]; go_process: negative regulation of transcription from Pol II promoter [goid 0000122] [evidence IDA] [pmid 12376095]	mRbAp46	0.00154707	1.90257
scl0386753.1_250	scl0386753.1_250-S	2680114	GI_38524609	scl0386753.1_250	NM_198866.1	Dbpht2	S	811	GGCCACTGAACATAAAACACCTGCCGCCTGAGTGGATGGATTCAGCCATG	Mus musculus DNA binding protein with his-thr domain (Dbpht2), mRNA.	go_component: cellular_component unknown [goid 0008372] [evidence ND]; go_function: molecular_function unknown [goid 0005554] [evidence ND]; go_process: biological_process unknown [goid 0000004] [evidence ND]	Spot2	0.000451468	1.84519
scl0002189.1_18	scl0002189.1_18-S	2470068	GI_13385877	scl0002189.1_18	NM_026386.1	Snx2	S	261	TTGGACAGTCCCGAAAGAGAGCTCATCCTGTCCTCCGAGCCGTCTCCTGC	Mus musculus sorting nexin 2 (Snx2), mRNA.	go_function: protein transporter activity [goid 0008565] [evidence IEA]; go_process: protein transport [goid 0015031] [evidence IEA]; go_process: transport [goid 0006810] [evidence IEA]; go_process: intracellular protein transport [goid 0006886] [evidence IEA]; go_process: intracellular signaling cascade [goid 0007242] [evidence IEA]	0610030A03Rik	0.00611104	1.83508
scl00245688.1_91	scl00245688.1_91-S	450450	GI_31982058	scl00245688.1_91	NM_009031.2	Rbbp7	S	104	AACTCAGGCTTTTCCGAGCGAGGACTGCGTGACGTGCCTGGGAGAGGCAA	Mus musculus retinoblastoma binding protein 7 (Rbbp7), mRNA.	go_component: nucleus [goid 0005634] [evidence IDA] [pmid 12376095]; go_function: transcriptional repressor activity [goid 0016564] [evidence IDA] [pmid 12376095]; go_process: negative regulation of transcription from Pol II promoter [goid 0000122] [evidence IDA] [pmid 12376095]	mRbAp46	0.00197712	1.82393
scl0018752.1_62	scl0018752.1_62-S	2690072	GI_31982442	scl0018752.1_62	NM_011102.2	Prkcc	S	2177	CCGTTGGATCGATTGGGAGAGGTTGGAGAGACTGGAAATTGCACCTCCTT	Mus musculus protein kinase C, gamma (Prkcc), mRNA.	go_function: protein serine/threonine kinase activity [goid 0004674] [evidence ISS] [pmid 12466851]; go_function: protein kinase activity [goid 0004672] [evidence ISS] [pmid 12466851]; go_function: protein-tyrosine kinase activity [goid 0004713] [evidence ISS] [pmid 12466851]; go_function: calcium ion binding [goid 0005509] [evidence ISS] [pmid 12466851]; go_function: ATP binding [goid 0005524] […	Pkcc;PKCgamma	4.98955e-05	1.82164
scl0001655.1_23	scl0001655.1_23-S	5420044	GI_31542162	scl0001655.1_23	NM_023179.2	Atp6v1g2	S	189	CGCCTTCGGAACAGCATCCTCTCTAGTGATAAAAATGGCCAGTCAGACCC	Mus musculus ATPase, H+ transporting, V1 subunit G isoform 2 (Atp6v1g2), mRNA.	go_component: hydrogen-translocating V-type ATPase complex [goid 0016471] [evidence IPI] [pmid 12133826]; go_component: integral to synaptic vesicle membrane [goid 0030285] [evidence IDA] [pmid 12133826]; go_function: hydrogen-transporting two-sector ATPa	1500002D01Rik;Atp6g2;NG38;VAG2	0.00203515	1.816
scl39032.1_64	scl39032.1_64-S	70184	GI_31543897	scl39032.1_64	NM_009433.2	Tspyl1	S	15	CAGGTTAATCTTTGCATTTGAAAATGCGGCCGGAACTGGTCCCTTCTCAC				0.0311183	1.81427
scl019944.1_21	scl019944.1_21-S	1240075	GI_31982039	scl019944.1_21	NM_009082.2	Rpl29	S	30	GGGTTACCGTGAGTGTTGGCCTTACGGCATCCGATGACATCCGTGACTAC	Mus musculus ribosomal protein L29 (Rpl29), mRNA.	go_component: intracellular [goid 0005622] [evidence IEA]; go_component: cytosolic ribosome (sensu Eukarya) [goid 0005830] [evidence IEA]; go_component: ribosome [goid 0005840] [evidence IEA]; go_function: structural constituent of ribosome [goid 0003735] [evidence IEA]; go_process: protein biosynthesis [goid 0006412] [evidence IEA]; go_process: ribosome biogenesis [goid 0007046] [evidence IEA]	Rpl43	0.007274	1.81277
scl013527.8_0	scl013527.8_0-S	1340600	GI_46519163	scl013527.8_0	NM_207650.1	Dtna	S	919	TGAGCTGTGCTTCAAGCCGTGAACCTTTGCACCCCATGTTCCCAGACCAG	Mus musculus dystrobrevin alpha (Dtna), transcript variant 2, mRNA.	go_component: synapse [goid 0045202] [evidence IDA] [pmid 10995443]; go_function: zinc ion binding [goid 0008270] [evidence IEA]	A0;adbn;Dtn	0.00369419	1.80989
scl00231070.1_184	scl00231070.1_184-S	1500332	GI_31542999	scl00231070.1_184	NM_153526.2	Insig1	S	687	GATCACTCAGTTTCTTGTGTATAATGGTGTCTACCAGTACACGTCCCCTG	Mus musculus insulin induced gene 1 (Insig1), mRNA.	go_component: endoplasmic reticulum [goid 0005783] [evidence TAS] [pmid 12242332]; go_component: integral to membrane [goid 0016021] [evidence TAS] [pmid 12466851]; go_function: protein binding [goid 0005515] [evidence IPI] [pmid 12242332]; go_process: response to sterol depletion [goid 0006991] [evidence IDA] [pmid 12242332]	1810013C12Rik;Insig-1	6.94625e-06	1.80049
scl000252.1_5	scl000252.1_5-S	3520053	GI_15029531	scl000252.1_5	NM_033174	Snurf	S	24	GGGAGCCGGAGATGCCAGACGCTTGGTTCTGAGGAGTGATTTGCAACGCA	Mus musculus SNRPN upstream reading frame (Snurf), mRNA.	go_component: nucleus [goid 0005634] [evidence IDA] [pmid 10318933]	2410045I01Rik;MGC18604;MGC30325	0.00379401	1.79222
scl0002902.1_39	scl0002902.1_39-S	7100347	GI_31980649	scl0002902.1_39	NM_027439.2	Atp6ap2	S	138	TGGAAATTGGCCTATACCAGGAGATCGAATCCCAGACGTAGCTGCACTGT	Mus musculus ATPase, H+ transporting, lysosomal accessory protein 2 (Atp6ap2), mRNA.	go_component: integral to membrane [goid 0016021] [evidence TAS] [pmid 12466851]; go_function: hydrogen ion transporter activity [goid 0015078] [evidence ISS] [pmid 12466851]; go_function: hydrolase activity [goid 0016787] [evidence ISS] [pmid 12466851]; go_process: proton transport [goid 0015992] [evidence ISS] [pmid 12466851]	5730403E06Rik;APT6M8-9;Atp6ip2;ATP6M8-9;M8-9	0.00204427	1.79109
scl0003675.1_16	scl0003675.1_16-S	2230332	GI_6678945	scl0003675.1_16	NM_008634.1	Mtap1b	S	266	GAGTGCAACTTGGACCAGGAACTCAAACTTTTCGTATCTCGACACTCTGC	Mus musculus microtubule-associated protein 1 B (Mtap1b), mRNA.	go_component: microtubule associated complex [goid 0005875] [evidence TAS] [pmid 11581286]; go_function: cytoskeletal regulatory protein binding [goid 0005519] [evidence TAS] [pmid 11581286]; go_process: microtubule bundling [goid 0001578] [evidence IMP] [pmid 11581286]; go_process: microtubule-based process [goid 0007017] [evidence TAS] [pmid 11581286]; go_process: dendrite morphogenesis [goid 0…	A230055D22;LC1;MAP1B;MAP5;Mtap-5;Mtap5	0.00113532	1.78228
scl0020729.1_21	scl0020729.1_21-S	3870408	GI_6755619	scl0020729.1_21	NM_011462.1	Spin	S	1956	CTGTTGTGCAGTGTCTGTTCCTGCCCCAGGTGTGCTATTCACGCAGGTTT	Mus musculus spindlin (Spin), mRNA.	go_process: cell cycle [goid 0007049] [evidence IEA]; go_process: development [goid 0007275] [evidence IEA]; go_process: gametogenesis [goid 0007276] [evidence IEA]	MGC27756	0.000579358	1.78174
scl0018194.1_157	scl0018194.1_157-S	6380563	GI_31982436	scl0018194.1_157	NM_010941.3	Nsdhl	S	394	AGGCTTTGATAACCCCCGGGTGCAGTTCTTTATAGGCGACCTGTGCAACC	Mus musculus NAD(P) dependent steroid dehydrogenase-like (Nsdhl), mRNA.	go_component: integral to membrane [goid 0016021] [evidence TAS] [pmid 12466851]; go_function: 3-beta-hydroxy-delta5-steroid dehydrogenase activity [goid 0003854] [evidence IEA]; go_function: oxidoreductase activity [goid 0016491] [evidence IEA]; go_process: cholesterol biosynthesis [goid 0006695] [evidence IEA]; go_process: steroid biosynthesis [goid 0006694] [evidence IEA]; go_process: choleste…	Bpa;H105E3;Str;XAP104	0.041583	1.78102
scl0003095.1_34	scl0003095.1_34-S	5270603	GI_28076920	scl0003095.1_34	NM_027096.1	2310032D16Rik	S	458	AGGTCTCTCCCACTGTTCTTCACAAAATGTCCAACAGCCTGGAGATATCC	Mus musculus RIKEN cDNA 2310032D16 gene (2310032D16Rik), mRNA.		2310004G06Rik;mKIAA1434	0.000376446	1.77503
scl056398.1_30	scl056398.1_30-S	1050239	GI_31542386	scl056398.1_30	NM_019769	1500003O03Rik	S	125	CTCCCGTCACGGTGATGGGGTCTCGGGCCTCCACGTTATTGCGGGACGAA	Mus musculus RIKEN cDNA 1500003O03 gene (1500003O03Rik), mRNA.	go_component: cellular_component unknown [goid 0008372] [evidence ND]; go_function: molecular_function unknown [goid 0005554] [evidence ND]; go_function: calcium ion binding [goid 0005509] [evidence ISS] [pmid 12466851]; go_process: biological_process unknown [goid 0000004] [evidence ND]	Cahp;Chp;Sid470p	0.000106133	1.75493
scl076740.18_3	scl076740.18_3-S	360239	GI_19526981	scl076740.18_3	NM_133766.1	C920006C10Rik	S	2174	TTGACCAACAAGATTGCGGAGTCCCTGGGTGGCAGCGGGTACAGTGTGGA	Mus musculus RIKEN cDNA C920006C10 gene (C920006C10Rik), mRNA.		mKIAA0143	0.0367198	1.75327
scl0003976.1_30	scl0003976.1_30-S	3780292	GI_26345969	scl0003976.1_30	AK077133.1		S	12	AGCAGCAGTTCCTGTCAAACAAGAGCCAGAGCCGATGTCCACTCCCGCAC	Mus musculus adult male testis cDNA, RIKEN full-length enriched library, clone:4933409M12 product:CDNA FLJ10833 FIS, CLONE NT2RP4001206, MODERATELY SIMILAR TO DROSOPHILA MELANOGASTER STRAWBERRY NOTCH MRNA (FRAGMENT) homolog [Homo sapiens], full insert sequence.			0.0415858	1.75104
scl00228662.1_125	scl00228662.1_125-S	4200746	GI_21704051	scl00228662.1_125	NM_145534.1	Btbd3	S	2180	GCCAAGTTCTTACTCAGGCTTTGTGGGTTTCGAATTGCGTCTGTACGCCT	Mus musculus BTB (POZ) domain containing 3 (Btbd3), mRNA.	go_function: protein binding [goid 0005515] [evidence IEA]	MGC25591;mKIAA0952	0.0287399	1.74498
GI_31543262-S	GI_31543262-S	5260647	GI_31543262	GI_31543262	NM_010818.2	Cd200	S	1382	GGTGTCCCAGCTCTGGTTTTGTTCTTAGGTCCGCCAGTGTGTTTCCCTGT	Mus musculus Cd200 antigen (Cd200), mRNA.	go_component: membrane [goid 0016020] [evidence IEA]; go_function: protein binding [goid 0005515] [evidence IPI]	Mox2;OX2	0.014959	1.74029
scl0004026.1_20	scl0004026.1_20-S	60064	GI_21704099	scl0004026.1_20	NM_145558	Hadhb	S	167	GCAAAACCCAATATGAAGAATATTGTGGTGGTGGAAGGGGTCCGCATTCC	Mus musculus hydroxyacyl-Coenzyme A dehydrogenase/3-ketoacyl-Coenzyme A thiolase/enoyl-Coenzyme A hydratase (trifunctional protein), beta subunit (Hadhb), mRNA.	go_component: mitochondrion [goid 0005739] [evidence TAS] [pmid 12466851]; go_function: acetyl-CoA C-acetyltransferase activity [goid 0003985] [evidence TAS] [pmid 11116090]; go_function: acetyl-CoA C-acyltransferase activity [goid 0003988] [evidence ISS] [pmid 12466851]; go_function: acyltransferase activity [goid 0008415] [evidence ISS] [pmid 12466851]; go_function: transferase activity [goid 0…	4930479F15Rik;Mtpb	1.73269e-05	1.73998
scl019419.1_0	scl019419.1_0-S	6510671	GI_40254575	scl019419.1_0	NM_011246.2	Rasgrp1	S	3117	GGCACATCAGCACATCTACCTAGAAGTGAACTCCTAGCGATGTAGCCTGG	Mus musculus RAS guanyl releasing protein 1 (Rasgrp1), mRNA.	go_function: guanyl-nucleotide exchange factor activity [goid 0005085] [evidence ISS] [pmid 12466851]; go_function: calcium ion binding [goid 0005509] [evidence ISS] [pmid 12466851]; go_process: intracellular signaling cascade [goid 0007242] [evidence ISS] [pmid 12466851]; go_process: small GTPase mediated signal transduction [goid 0007264] [evidence ISS] [pmid 12466851]	Rasgrp	9.21944e-05	1.71814
scl0003193.1_7	scl0003193.1_7-S	5700411	GI_31560333	scl0003193.1_7	NM_021305.2	Sec61a2	S	575	GCTGCTGTTAGATGAGCTGCTACAGAAGGGTTACGGCTTGGGGTCTGGGA	Mus musculus Sec61, alpha subunit 2 (S. cerevisiae) (Sec61a2), mRNA.	go_component: endoplasmic reticulum [goid 0005783] [evidence IEA]; go_component: membrane [goid 0016020] [evidence IEA]; go_component: integral to membrane [goid 0016021] [evidence IEA]; go_function: protein transporter activity [goid 0008565] [evidence IEA]; go_function: protein translocase activity [goid 0015450] [evidence IEA]; go_process: protein transport [goid 0015031] [evidence IEA]; go_pr…		1.01468e-05	1.71358
scl0020646.1_10	scl0020646.1_10-S	6620110	GI_34328217	scl0020646.1_10	NM_013670	Snrpn	S	20	CAGACGCTTGGTTCTGAGGAGTGATTTGCAACGCAATGGAGCGAGGAAGG	Mus musculus small nuclear ribonucleoprotein N (Snrpn), mRNA.	go_component: nucleus [goid 0005634] [evidence TAS] [pmid 10318933]; go_component: spliceosome complex [goid 0005681] [evidence IEA]; go_component: viral nucleocapsid [goid 0019013] [evidence IEA]; go_component: ribonucleoprotein complex [goid 0030529] [evidence IEA]; go_process: mRNA splicing [goid 0006371] [evidence IEA]	2410045I01Rik;HCERN3;MGC18604;MGC30325;Peg4;SMN	0.00124683	1.70106
scl22837.5_439	scl22837.5_439-S	3190278	GI_31560551	scl22837.5_439	NM_011342.2	Sec22l1	S	1604	CATTATTATTTGGGACTGTTTGGTCTCTGTAGAGTTGGTGTAGCGCAGGG	Mus musculus SEC22 vesicle trafficking protein-like 1 (S. cerevisiae) (Sec22l1), mRNA.	go_component: endoplasmic reticulum membrane [goid 0005789] [evidence IDA] [pmid 9094723]; go_component: Golgi membrane [goid 0000139] [evidence IDA] [pmid 11042173]; go_process: ER to Golgi transport [goid 0006888] [evidence TAS] [pmid 12361953]; go_process: vesicle-mediated transport [goid 0016192] [evidence IDA] [pmid 9094723]	ERS-24;Sec22b	0.0263081	1.69937
scl0053379.2_22	scl0053379.2_22-S	6200494	GI_32964819	scl0053379.2_22	NM_182650.2	Hnrpa2b1	S	114	GTCTTTCTCATCTCGCTCGGCTGCGGGAAATCGGGCTGAAGCGACTGAGT	Mus musculus heterogeneous nuclear ribonucleoprotein A2/B1 (Hnrpa2b1), transcript variant 2, mRNA.	go_component: nucleus [goid 0005634] [evidence IEA]; go_component: viral nucleocapsid [goid 0019013] [evidence IEA]; go_component: ribonucleoprotein complex [goid 0030529] [evidence IEA]; go_function: nucleic acid binding [goid 0003676] [evidence IEA]; go_function: RNA binding [goid 0003723] [evidence IEA]; go_process: RNA processing [goid 0006396] [evidence IEA]	9130414A06Rik;hnrnp-A;Hnrpa2	0.019091	1.69571
scl44884.17.178_34	scl44884.17.178_34-S	1980079	GI_22208994	scl44884.17.178_34	NM_024242.2	Riok1	S	1702	GCAGGAAGATCAAGCCGGATGCAGAAACCATATTGCTGACCCTGACATTG	Mus musculus RIO kinase 1 (yeast) (Riok1), mRNA.		3110046C13Rik;5430416A05Rik;Ad034;MGC7300	0.0297272	1.69374
scl23510.49_38	scl23510.49_38-S	6510102	GI_46592892	scl23510.49_38	NM_207682.1	Kif1b	S	8055	GACCTCATTAGAAAGCCAGGGAAAGTAAGGTTGGAGCTTGGGCACCTGTG	Mus musculus kinesin family member 1B (Kif1b), transcript variant 1, mRNA.	go_component: mitochondrion [goid 0005739] [evidence IEA]; go_component: kinesin complex [goid 0005871] [evidence IEA]; go_component: microtubule associated complex [goid 0005875] [evidence IEA]; go_function: ATP binding [goid 0005524] [evidence IEA]; go_function: motor activity [goid 0003774] [evidence IEA]; go_function: microtubule motor activity [goid 0003777] [evidence IEA]; go_process: micro…	A530096N05Rik;D4Mil1e;KIF1Bp130;KIF1Bp204;mKIAA0591	0.00745291	1.69133
scl24128.1.6_28	scl24128.1.6_28-S	5690348	GI_27370321	scl24128.1.6_28	NM_172871.1	C530050O22Rik	S	2181	GGCATAAAGTTTTTGATCTTCCTGAGTCGCTGGGTGGCATTCGGGCTTGC	Mus musculus RIKEN cDNA C530050O22 gene (C530050O22Rik), mRNA.		8030469P05;mKIAA1354	0.0238799	1.67975
scl16334.7.1_2	scl16334.7.1_2-S	3840139	GI_21703997	scl16334.7.1_2	NM_145507.1	Dars	S	539	CTGAACCTCGCCTGCCCTTGCAGCTGGATGATGCCATTCGGCCTGAAGTG	Mus musculus aspartyl-tRNA synthetase (Dars), mRNA.	go_component: cytoplasm [goid 0005737] [evidence IEA]; go_component: intracellular [goid 0005622] [evidence ISS] [pmid 12466851]; go_function: aspartate-tRNA ligase activity [goid 0004815] [evidence ISS] [pmid 12466851]; go_function: nucleic acid binding [goid 0003676] [evidence ISS] [pmid 12466851]; go_function: ATP binding [goid 0005524] [evidence ISS] [pmid 12466851]; go_function: ligase activ…	5730439G15Rik	5.20297e-05	1.67415
scl50495.21.3_143	scl50495.21.3_143-S	1090280	GI_31981964	scl50495.21.3_143	NM_152817.2	2610511O17Rik	S	2738	GCTTTCTCCAATTCCTCCAGTACCTGTATTTCTGAAACACAAGATACCCG	Mus musculus RIKEN cDNA 2610511O17 gene (2610511O17Rik), mRNA.			0.0132418	1.67323
scl00319448.2_96	scl00319448.2_96-S	2690097	GI_46519046	scl00319448.2_96	NM_207636	Fndc3	S	3658	TGTGAGTATCGATTTCGAGTGTGTGCCATTCGCCAATGCCAAGACCCTAC	Mus musculus fibronectin type III domain containing 3 (Fndc3), mRNA.		1700094E19Rik;D14Ertd453e;F730017H24Rik	5.55195e-05	1.66447
scl0003496.1_3	scl0003496.1_3-S	940132	GI_27229174	scl0003496.1_3	NM_028768.1	Armc8	S	306	CAGCTAGCAGTCGCCACTATGTTGACAGGCTATTTGACCCTGATCCCCAG				8.40554e-05	1.6532
scl000965.1_10	scl000965.1_10-S	4480373	GI_31543132	scl000965.1_10	NM_008866.2	Lypla1	S	400	ACACTGCTCTCACCACACAGCAGAAACTGGCTGGTGTCACTGCACTCAGT	Mus musculus lysophospholipase 1 (Lypla1), mRNA.	go_function: lysophospholipase activity [goid 0004622] [evidence IEA]; go_function: hydrolase activity [goid 0016787] [evidence IEA]; go_function: catalytic activity [goid 0003824] [evidence ISS] [pmid 12466851]	Pla1a	0.000260814	1.64592
scl39973.20.1_51	scl39973.20.1_51-S	3170121	GI_33859727	scl39973.20.1_51	NM_028963.1	4933427D14Rik	S	4170	CCTCGGAAAGGACATCAAGGGACTCATAGGTCTTCAGTCTGGAGAGTTAA	Mus musculus RIKEN cDNA 4933427D14 gene (4933427D14Rik), mRNA.			0.0233333	1.62725
scl0065945.2_70	scl0065945.2_70-S	6020019	GI_12746425	scl0065945.2_70	NM_023051.1	Clstn1	S	3003	GCTCTCCAGACTCTCTCCCAGCCCCACGGGTCCACGATGTACAAAATCAT	Mus musculus calsyntenin 1 (Clstn1), mRNA.	go_component: integral to membrane [goid 0016021] [evidence IDA] [pmid 11161476]; go_component: postsynaptic membrane [goid 0045211] [evidence IDA] [pmid 12498782]; go_component: membrane [goid 0016020] [evidence IEA]; go_function: calcium ion binding [goid 0005509] [evidence IDA] [pmid 11161476]; go_function: cell adhesion molecule activity [goid 0005194] [evidence IEA]; go_process: cell adhesio…	1810034E21Rik;Cst-1;Cstn1	0.044464	1.61348
scl0004002.1_3	scl0004002.1_3-S	670341	GI_24211030	scl0004002.1_3	NM_153680.1	Snx17	S	180	AATGGAGTCCTGCACTGTCGGGTGCGCTACAGCCAGCTTCTGGGGCTGCA	Mus musculus sorting nexin 17 (Snx17), mRNA.	go_component: cytoplasm [goid 0005737] [evidence IDA] [pmid 12169628]; go_component: early endosome [goid 0005769] [evidence IPI] [pmid 12169628]; go_function: protein binding [goid 0005515] [evidence IPI] [pmid 12169628]; go_process: receptor mediated endocytosis [goid 0006898] [evidence IDA] [pmid 12169628]	5830447M19Rik;D5Ertd260e;mKIAA0064	0.00154707	1.61127
scl0003089.1_75	scl0003089.1_75-S	2510520	GI_31543972	scl0003089.1_75	NM_013771.2	Yme1l1	S	20	ACAAAAGAGTTTCTTCCTGTTGGCATACATCTCATATTTCGGCACAGTCC	Mus musculus YME1-like 1 (S. cerevisiae) (Yme1l1), mRNA.	go_function: ATP binding [goid 0005524] [evidence IEA]; go_function: peptidase activity [goid 0008233] [evidence IEA]; go_function: metallopeptidase activity [goid 0008237] [evidence IEA]; go_function: metalloendopeptidase activity [goid 0004222] [evidence ISS] [pmid 12466851]; go_function: nucleotide binding [goid 0000166] [evidence ISS] [pmid 12466851]; go_process: proteolysis and peptidolysis …	Ftsh;FtsH1	0.000574011	1.60833
scl0003410.1_9	scl0003410.1_9-S	2370494	GI_27370427	scl0003410.1_9	NM_172926.1	Snx14	S	612	GATGAGCTGAGGATCACCTTACGGTTTTTTGCATCTGTCTTGGTGCGAAG	Mus musculus sorting nexin 14 (Snx14), mRNA.	go_component: integral to membrane [goid 0016021] [evidence TAS] [pmid 12466851]; go_function: protein transporter activity [goid 0008565] [evidence ISS] [pmid 12466851]; go_function: signal transducer activity [goid 0004871] [evidence ISS] [pmid 12466851]; go_process: protein transport [goid 0015031] [evidence ISS] [pmid 12466851]; go_process: intracellular protein transport [goid 0006886] [evid…	B830022K16;C330035N22Rik;YR-14	0.00368423	1.60561
scl0002891.1_24	scl0002891.1_24-S	4010059	GI_31980649	scl0002891.1_24	NM_027439.2	Atp6ap2	S	386	CCTTATTTTCGGAGGAAACACCTGTAGTTTTGCAGTTGGCTCCCAGCGAG	Mus musculus ATPase, H+ transporting, lysosomal accessory protein 2 (Atp6ap2), mRNA.	go_component: integral to membrane [goid 0016021] [evidence TAS] [pmid 12466851]; go_function: hydrogen ion transporter activity [goid 0015078] [evidence ISS] [pmid 12466851]; go_function: hydrolase activity [goid 0016787] [evidence ISS] [pmid 12466851]; go_process: proton transport [goid 0015992] [evidence ISS] [pmid 12466851]	5730403E06Rik;APT6M8-9;Atp6ip2;ATP6M8-9;M8-9	0.0193566	1.60319
scl093898.3_3	scl093898.3_3-S	6110152	GI_20149717	scl093898.3_3	NM_138647.1	Lass1	S	577	ATGGACAGCTGGCGTAAGGACTCGGTGGTCATGCTGGTGCATCACGTGGT	Mus musculus longevity assurance homolog 1 (S. cerevisiae) (Lass1), mRNA.	go_component: integral to membrane [goid 0016021] [evidence IEA]	Uog-1	0.0313151	1.59373
scl22618.12_175	scl22618.12_175-S	6220411	GI_21313029	scl22618.12_175	NM_027907.1	Agxt2l1	S	2179	GCCATGTTGTGGGAACTGGAAGGGAACACATACACAGAGACCCTTGCGTG	Mus musculus alanine-glyoxylate aminotransferase 2-like 1 (Agxt2l1), mRNA.	go_component: cellular_component unknown [goid 0008372] [evidence ND]; go_function: molecular_function unknown [goid 0005554] [evidence ND]; go_function: transaminase activity [goid 0008483] [evidence IEA]; go_function: transferase activity [goid 0016740] [evidence IEA]; go_process: biological_process unknown [goid 0000004] [evidence ND]	1300019H02Rik	0.0433465	1.59258
scl000114.1_3	scl000114.1_3-S	3830497	GI_42794772	scl000114.1_3	NM_025304.3	Lcmt1	S	70	CTTTAGTCGGTGCCTGTTTCTTGCCTCTTTCCCCCACTGCTCGTTTCCCC	Mus musculus leucine carboxyl methyltransferase 1 (Lcmt1), mRNA.	go_component: cellular_component unknown [goid 0008372] [evidence ND]; go_function: transferase activity [goid 0016740] [evidence IEA]; go_function: C-terminal protein carboxyl methyltransferase activity [goid 0003880] [evidence ISS] [pmid 10600115]; go_function: methyltransferase activity [goid 0008168] [evidence IEA]; go_process: C-terminal protein amino acid methylation [goid 0006481] [evidenc…	Lcmt;MGC11807	0.00987469	1.5908
scl0002336.1_289	scl0002336.1_289-S	4850176	GI_37591176	scl0002336.1_289	NM_153457.4	Rtn1	S	661	GGTGAACAAGATCCTAGCTGACCCCCTAGACCAGATGAAGGCAGAAGCCT	Mus musculus reticulon 1 (Rtn1), mRNA.	go_component: endoplasmic reticulum [goid 0005783] [evidence IDA] [pmid 12036513]; go_function: molecular_function unknown [goid 0005554] [evidence ND]; go_process: biological_process unknown [goid 0000004] [evidence ND]	0710005K15Rik;MGC40985;Nsp;Rtn1-a;Rtn1-b;Rtn1-c	0.00130652	1.59061
scl00235574.1_8	scl00235574.1_8-S	6520253	GI_33186871	scl00235574.1_8	NM_175025.2	Atp2c1	S	4478	CATTGATAGGAGAGTTCTGTTGTTTGTGTCTGTACTACTGAAGCACGAGC	Mus musculus ATPase, Ca++-sequestering (Atp2c1), mRNA.	go_function: calcium-transporting ATPase activity [goid 0005388] [evidence TAS] [pmid 10951186]; go_process: secretory pathway [goid 0045045] [evidence TAS] [pmid 10951186]	1700121J11Rik;ATP2C1A;BCPM;D930003G21Rik;HHD;MGC58010;pmr1;SPCA	0.00246854	1.58963
scl0071098.2_41	scl0071098.2_41-S	4850575	GI_27229116	scl0071098.2_41	NM_027672.1	4933426L22Rik	S	915	GGATTTCCCAATGCTATCCTGCCATCTCCACCAAAACAGAAGTCCAGCCC	Mus musculus RIKEN cDNA 4933426L22 gene (4933426L22Rik), mRNA.			1.41866e-05	1.58471
scl000311.1_2	scl000311.1_2-S	2650537	GI_9790194	scl000311.1_2	NM_019744.1	Ncoa4	S	38	GAGCAGAATGAACACATCCCTGGAACAGAGTGGCTGCTACAGTAATAGAG	Mus musculus nuclear receptor coactivator 4 (Ncoa4), mRNA.	go_component: cellular_component unknown [goid 0008372] [evidence ND]; go_function: molecular_function unknown [goid 0005554] [evidence ND]; go_function: receptor activity [goid 0004872] [evidence IEA]; go_process: biological_process unknown [goid 0000004] [evidence ND]	4432406M01Rik;Rfg	0.000298625	1.58424
scl0003908.1_61	scl0003908.1_61-S	2480056	GI_6755489	scl0003908.1_61	NM_011361	Sgk	S	548	GGGCCTTCACTTCTCATTCCAGACCGCTGACAAGCTCTACTTTGTCCTGG	Mus musculus serum/glucocorticoid regulated kinase (Sgk), mRNA.	go_component: nucleus [goid 0005634] [evidence IEA]; go_function: kinase activity [goid 0016301] [evidence IEA]; go_function: protein-tyrosine kinase activity [goid 0004713] [evidence IEA]; go_function: protein serine/threonine kinase activity [goid 0004674] [evidence IEA]; go_function: ATP binding [goid 0005524] [evidence IEA]; go_function: transferase activity [goid 0016740] [evidence IEA]; go_…	Sgk1	0.00251382	1.57906
scl000495.1_15	scl000495.1_15-S	1780324	GI_41281733	scl000495.1_15	NM_145703.1	Kcnip2	S	92	TAAAAAAGCCCTGAAGCAGCGTTTCCTCAAGCTGCTGCCGTGCTGCGGGC	Mus musculus Kv channel-interacting protein 2 (Kcnip2), mRNA.	go_component: plasma membrane [goid 0005886] [evidence ISS] [pmid 11263977]; go_function: calcium ion binding [goid 0005509] [evidence ISS] [pmid 12466851]	KChIP2;KChIP2a;KChIP2b	0.00082481	1.564
scl018642.4_28	scl018642.4_28-S	5720168	GI_31981184	scl018642.4_28	NM_021514.2	Pfkm	S	428	CCTCACTGGGGCTGACACTTTCCGTTCAGAGTGGAGCGACTTGCTGAATG	Mus musculus phosphofructokinase, muscle (Pfkm), mRNA.	go_component: 6-phosphofructokinase complex [goid 0005945] [evidence IEA]; go_function: kinase activity [goid 0016301] [evidence IEA]; go_function: catalytic activity [goid 0003824] [evidence IEA]; go_function: transferase activity [goid 0016740] [evidence IEA]; go_function: magnesium ion binding [goid 0000287] [evidence IEA]; go_function: 6-phosphofructokinase activity [goid 0003872] [evidence I…	PFK-M;Pfka	0.0224942	1.55355
scl48025.23_23	scl48025.23_23-S	4480364	GI_6679117	scl48025.23_23	NM_008729.1	Catnd2	S	3538	CCTTACGGGATGCTGGTGGCATCGAGAAGTTGGTCGGCATCTCTAAAAGC	Mus musculus catenin delta 2 (Catnd2), mRNA.	go_component: cytoskeleton [goid 0005856] [evidence IEA]; go_component: kinesin complex [goid 0005871] [evidence IEA]; go_function: structural molecule activity [goid 0005198] [evidence IEA]; go_function: cell adhesion molecule activity [goid 0005194] [evidence IEA]; go_process: cell adhesion [goid 0007155] [evidence IEA]; go_process: development [goid 0007275] [evidence IEA]	Ctnnd2;Nprap	0.00118484	1.55333
scl40160.8.1_28	scl40160.8.1_28-S	1940097	GI_21362302	scl40160.8.1_28	NM_144521.1	1110031B06Rik	S	1123	TGCAGAAGAACTTGCCACTGTTCTCTGAGGGGGAAGCCCAGGAGCTGACA	Mus musculus RIKEN cDNA 1110031B06 gene (1110031B06Rik), mRNA.			0.0074611	1.55197
scl0320478.2_61	scl0320478.2_61-S	1940671	GI_31342972	scl0320478.2_61	NM_177170.2	B230215L15Rik	S	469	CTCTTGTGCAACTAAGAAAGACCTCATTTTCCATTTGCTGGATCCTCCTG	Mus musculus RIKEN cDNA B230215L15 gene (B230215L15Rik), mRNA.			0.0132999	1.5512
scl32054.9.1_17	scl32054.9.1_17-S	6110292	GI_13195651	scl32054.9.1_17	NM_024228.1	1110015E22Rik	S	823	CGGATTTTGAAGTGGCCTTCAGCTTGGGAGCCAATGGCGTCATGACCGAT	Mus musculus RIKEN cDNA 1110015E22 gene (1110015E22Rik), mRNA.	go_component: integral to membrane [goid 0016021] [evidence TAS] [pmid 12466851]; go_function: glycerophosphodiester phosphodiesterase activity [goid 0008889] [evidence ISS] [pmid 12466851]; go_process: glycerol metabolism [goid 0006071] [evidence ISS] [pmid 12466851]		0.00165927	1.54307
scl0001108.1_2	scl0001108.1_2-S	5130563	GI_31980815	scl0001108.1_2	NM_016900.2	Cav2	S	173	GGCTTCGAGGATCTGATTGCAGAGCCTGAGACTACACACTCCTTTGACAA	Mus musculus caveolin 2 (Cav2), mRNA.	go_component: caveola [goid 0005901] [evidence IPI] [pmid 10373486]; go_component: integral to membrane [goid 0016021] [evidence IEA]; go_function: molecular_function unknown [goid 0005554] [evidence ND]; go_process: endocytosis [goid 0006897] [evidence TAS] [pmid 10373486]		0.0207274	1.53254
scl0001968.1_9	scl0001968.1_9-S	4210338	GI_21218433	scl0001968.1_9	NM_080428.2	Fbxw7	S	90	AGGGCATAGTCTCCTCCAATAATCTTGTGGGTTCTCGCTCATTATTCCCC	Mus musculus F-box and WD-40 domain protein 7, archipelago homolog (Drosophila) (Fbxw7), mRNA.	go_component: nucleus [goid 0005634] [evidence TAS] [pmid 11425854]; go_component: nucleus [goid 0005634] [evidence IDA] [pmid 11735228]; go_component: cytoplasm [goid 0005737] [evidence TAS] [pmid 11425854]; go_component: Golgi apparatus [goid 0005794] [evidence IDA] [pmid 11735228]; go_component: endoplasmic reticulum [goid 0005783] [evidence IDA] [pmid 11735228]; go_function: protein binding […	1110001A17Rik;AGO;Cdc4;Fbw7;Fbwd6;Fbx30;Fbxo30;Fbxw6;SEL-10	0.00978976	1.52894
scl0002541.1_6	scl0002541.1_6-S	3190706	GI_18700025	scl0002541.1_6	NM_130885.1	Oxr1	S	1843	GCAGGATCGATGCTCTAAATACTGAAGAACTGCGCACACTCTGCAGACGG	Mus musculus oxidation resistance 1 (Oxr1), mRNA.	go_component: nucleolus [goid 0005730] [evidence IDA] [pmid 11237729]; go_function: molecular_function unknown [goid 0005554] [evidence ND]; go_process: biological_process unknown [goid 0000004] [evidence ND]; go_process: cell wall catabolism [goid 0016998] [evidence ISS] [pmid 12466851]	2210416C20Rik;C7;C7B	0.0109777	1.52628
scl0016410.1_222	scl0016410.1_222-S	2340020	GI_6680485	scl0016410.1_222	NM_008402.1	Itgav	S	3660	CCTCTTCAGTTACTGTTCCTAATTGACTGTGTGGGGTTTCTCTCTTCGGC	Mus musculus integrin alpha V (Itgav), mRNA.	go_component: integral to membrane [goid 0016021] [evidence IEA]; go_component: integrin complex [goid 0008305] [evidence IEA]; go_function: receptor activity [goid 0004872] [evidence IEA]; go_function: cell adhesion receptor activity [goid 0004895] [evidence IEA]; go_function: cell adhesion molecule activity [goid 0005194] [evidence IEA]; go_process: cell adhesion [goid 0007155] [evidence IEA]; …	2610028E01Rik;CD51	1.73269e-05	1.52517
scl40540.3_48	scl40540.3_48-S	4810128	GI_19527235	scl40540.3_48	NM_134020.1	1110014L17Rik	S	459	GTTAACAGAGCTCCAGCTTCGAGCTCGCCAGTTGCTTGACCAGGTGGAAC	Mus musculus RIKEN cDNA 1110014L17 gene (1110014L17Rik), mRNA.	go_component: membrane [goid 0016020] [evidence ISS] [pmid 12466851]; go_component: extracellular space [goid 0005615] [evidence TAS] [pmid 12466851]; go_component: integral to membrane [goid 0016021] [evidence TAS] [pmid 12466851]; go_function: protein carrier activity [goid 0008320] [evidence ISS] [pmid 12466851]; go_process: intracellular protein transport [goid 0006886] [evidence ISS] [pmid 1…	AI326346	0.0141731	1.52067
scl026413.2_16	scl026413.2_16-S	6200253	GI_27370563	scl026413.2_16	NM_011949.2	Mapk1	S	1103	CCCTCACAAGAGGATTGAAGTTGAACAGGCTCTGGCCCACCCATACCTGG	Mus musculus mitogen activated protein kinase 1 (Mapk1), mRNA.	go_component: nucleus [goid 0005634] [evidence IDA] [pmid 12925581]; go_component: cytoplasm [goid 0005737] [evidence IDA] [pmid 12925581]; go_function: kinase activity [goid 0016301] [evidence IEA]; go_function: transferase activity [goid 0016740] [evide	9030612K14Rik;ERK;Erk2;MAPK2;p41mapk;p42mapk;Prkm1;PRKM2	0.00414489	1.51914
scl48385.2_92	scl48385.2_92-S	4480368	GI_21312875	scl48385.2_92	NM_029092.1	Rg9mtd1	S	1499	TCATTTCGAAAAGGCTCCTTAAATGTGCGCACGTGGAAAAGGTGACCTAA	Mus musculus RNA (guanine-9-) methyltransferase domain containing 1 (Rg9mtd1), mRNA.		1300018J16Rik;D16Ertd454e;Rnmtd1	0.0389119	1.51037
scl0003201.1_62	scl0003201.1_62-S	360072	GI_6678178	scl0003201.1_62	NM_009295.1	Stxbp1	S	1663	GGGTGTGAGCCTGAATGAGATGCGCTGTGCTTACGAAGTGACCCAGGCCA	Mus musculus syntaxin binding protein 1 (Stxbp1), mRNA.	go_function: syntaxin binding [goid 0019905] [evidence TAS] [pmid 12297296]; go_function: protein transporter activity [goid 0008565] [evidence IEA]; go_function: protein binding [goid 0005515] [evidence IPI] [pmid 12590134]; go_process: protein transport [goid 0015031] [evidence IEA]; go_process: intracellular protein transport [goid 0006886] [evidence IEA]; go_process: protein secretion [goid 0…	MMS10-G;Ms10g;Munc-18a;Munc18-1;N-sec1;nsec1;Rb-sec1;Sxtbp1;Unc18h	0.000143216	1.48732
scl0212427.1_238	scl0212427.1_238-S	5220348	GI_27369699	scl0212427.1_238	NM_172505.1	A730008H23	S	2070	CAGCATCATCTCTGTCCTTTCTTGTGGGATGTTGGTACCTTGGGCTTCTC	Mus musculus hypothetical protein A730008H23 (A730008H23), mRNA.			0.00164964	1.48476
scl0002293.1_7	scl0002293.1_7-S	6350008	GI_6677918	scl0002293.1_7	NM_009159	Sfrs5	S	237	GGGCTCGGTCTCGAGGTGGAAGAGGTAGAGGACGATACTCCGACCGTTTT	Mus musculus splicing factor, arginine/serine-rich 5 (SRp40, HRS) (Sfrs5), mRNA.	go_component: nucleus [goid 0005634] [evidence IEA]; go_component: spliceosome complex [goid 0005681] [evidence IEA]; go_function: nucleic acid binding [goid 0003676] [evidence IEA]; go_function: RNA binding [goid 0003723] [evidence IEA]; go_process: regulation of transcription, DNA-dependent [goid 0006355] [evidence IEA]; go_process: mRNA splice site selection [goid 0006376] [evidence IEA]; go_p…		0.0358353	1.48299
scl0001816.1_0	scl0001816.1_0-S	1740711	GI_20892128	scl0001816.1_0	XM_147230.1	Eif4a2	S	263	AGCTCAGTCAGGTACTGGCAAGACAGCCACATTTGCTATTTCCATCCTGC	Mus musculus eukaryotic translation initiation factor 4A2 (Eif4a2), mRNA.	go_function: DNA binding [goid 0003677] [evidence IEA]; go_function: RNA binding [goid 0003723] [evidence IEA]; go_function: translation initiation factor activity [goid 0003743] [evidence IEA]; go_function: helicase activity [goid 0004386] [evidence IEA]; go_function: ATP binding [goid 0005524] [evidence IEA]; go_function: ATP dependent helicase activity [goid 0008026] [evidence IEA]; go_functio…	4833432N07Rik;BM-010;Ddx2b;Eif4	0.0412782	1.48187
scl0001634.1_45	scl0001634.1_45-S	6860044	GI_7305030	scl0001634.1_45	NM_013813.1	Epb4.1l3	S	2042	CGCGGAAACCCACAGAGTTCATAGGAGGGGTTTCGTCTACTACCCAGAGC	Mus musculus erythrocyte protein band 4.1-like 3 (Epb4.1l3), mRNA.	go_component: cytoskeleton [goid 0005856] [evidence IEA]; go_component: membrane [goid 0016020] [evidence IEA]; go_function: structural molecule activity [goid 0005198] [evidence IEA]; go_function: actin binding [goid 0003779] [evidence IEA]; go_function: ATP binding [goid 0005524] [evidence ISS] [pmid 12466851]	4.1B;Dal1;NBL3	0.0133513	1.47884
scl55018.15.23_30	scl55018.15.23_30-S	6370408	GI_31981833	scl55018.15.23_30	NM_145628.2	Usp11	S	13	CAGACGGTGAACTCCAATGGAACCAGTGACCGGACCACTTCCCCTGAAGA	Mus musculus ubiquitin specific protease 11 (Usp11), mRNA.	go_component: nucleus [goid 0005634] [evidence IEA]; go_function: cysteine-type peptidase activity [goid 0008234] [evidence IEA]; go_function: cysteine-type endopeptidase activity [goid 0004197] [evidence IEA]; go_function: ubiquitin thiolesterase activity [goid 0004221] [evidence IEA]; go_function: hydrolase activity [goid 0016787] [evidence IEA]; go_function: peptidase activity [goid 0008233] […	6230415D12Rik;MGC6649	0.00130157	1.47165
scl0269204.10_29	scl0269204.10_29-S	1780347	GI_6678943	scl0269204.10_29	NM_008632.1	Mtap2	S	5421	GCCCAAGCTAAAGTTGGCTCACTTGACAATGCTCACCACGTACCTGGAGG			MAP2;Mtap-2	0.00745643	1.47002
scl015959.2_49	scl015959.2_49-S	6200113	GI_6754287	scl015959.2_49	NM_010501.1	Ifit3	S	125	TCAGGGAAGGAAGTATGTCCAGTCATATGGAAGACAGGGTGTGCAACCAG	Mus musculus interferon-induced protein with tetratricopeptide repeats 3 (Ifit3), mRNA.	go_process: immune response [goid 0006955] [evidence IEA]	Ifi49	0.0384685	1.45919
scl0017755.1_176-S	scl0017755.1_176-S	6040435	GI_6678945	scl0017755.1_176	NM_008634.1	Mtap1b	S	8597	GTGGCCACTCAACCAAATCCGTTGCACCTTTCGTAGCTTCTTTAATTCTT	Mus musculus microtubule-associated protein 1 B (Mtap1b), mRNA.	go_component: microtubule associated complex [goid 0005875] [evidence TAS] [pmid 11581286]; go_function: cytoskeletal regulatory protein binding [goid 0005519] [evidence TAS] [pmid 11581286]; go_process: microtubule bundling [goid 0001578] [evidence IMP] [pmid 11581286]; go_process: microtubule-based process [goid 0007017] [evidence TAS] [pmid 11581286]; go_process: dendrite morphogenesis [goid 0…	A230055D22;LC1;MAP1B;MAP5;Mtap-5;Mtap5	0.0353424	1.44984
scl0014009.1_10	scl0014009.1_10-S	70735	GI_6679700	scl0014009.1_10	NM_007960.1	Etv1	S	71	GGAGGGAATTTTTTGCAGCCGTTCGCCTAGCGTGGCCTTCAGGTTGATAG	Mus musculus ets variant gene 1 (Etv1), mRNA.	go_component: nucleus [goid 0005634] [evidence IEA]; go_function: DNA binding [goid 0003677] [evidence IEA]; go_function: transcription factor activity [goid 0003700] [evidence TAS] [pmid 10850491]; go_function: translation regulator activity [goid 0045182] [evidence IEA]; go_process: regulation of transcription, DNA-dependent [goid 0006355] [evidence IEA]; go_process: axon guidance [goid 0007411…	ER81;Etsrp81	0.0478307	1.44387
scl012226.1_1	scl012226.1_1-S	6200133	GI_40363260	scl012226.1_1	NM_007569.1	Btg1	S	347	CCGCGGTGTCCTTCATCTCCAAGTTCCTCCGCACCAAGGGGCTCACGAGC	Mus musculus B-cell translocation gene 1, anti-proliferative (Btg1), mRNA.	go_process: cell growth and/or maintenance [goid 0008151] [evidence ISS] [pmid 12466851]; go_process: cell proliferation [goid 0008283] [evidence ISS] [pmid 12466851]; go_process: negative regulation of cell proliferation [goid 0008285] [evidence ISS] [pmid 12466851]		0.000476026	1.43841
scl0067771.1_30	scl0067771.1_30-S	3450300	GI_13385865	scl0067771.1_30	NM_026369.1	Arpc5	S	231	CTGCTCTCCAGGCTGCTCAGAAAAACCCCCCTATTAACACAAAGAGCCAG	Mus musculus actin related protein 2/3 complex, subunit 5 (Arpc5), mRNA.	go_component: Arp2/3 protein complex [goid 0005885] [evidence IC] [pmid 12473693]; go_component: cytoplasm [goid 0005737] [evidence ISS] [pmid 12466851]; go_component: actin cytoskeleton [goid 0015629] [evidence ISS] [pmid 12466851]; go_function: molecular_function unknown [goid 0005554] [evidence ND]; go_function: structural constituent of cytoskeleton [goid 0005200] [evidence ISS] [pmid 1246685…	165kDa;5830443F10Rik;p16-Arc	0.0389119	1.43683
scl0015959.1_2	scl0015959.1_2-S	2450278	GI_6754287	scl0015959.1_2	NM_010501.1	Ifit3	S	126	CAGGGAAGGAAGTATGTCCAGTCATATGGAAGACAGGGTGTGCAACCAGG	Mus musculus interferon-induced protein with tetratricopeptide repeats 3 (Ifit3), mRNA.	go_process: immune response [goid 0006955] [evidence IEA]	Ifi49	0.000320024	1.42961
scl000319.1_7	scl000319.1_7-S	6350377	GI_9625005	scl000319.1_7	NM_019567.1	Acin1	S	11	ACTACCAGCAACCTGGCCCTCTTCCTCCTCTTCCTCCAGAGAGACCAGTC	Mus musculus apoptotic chromatin condensation inducer 1 (Acin1), mRNA.	go_component: nucleus [goid 0005634] [evidence ISS] [pmid 10490026]; go_component: nucleolus [goid 0005730] [evidence IDA] [pmid 10716735]; go_function: DNA binding [goid 0003677] [evidence ISS] [pmid 12466851]; go_process: apoptosis [goid 0006915] [evidence IEA]; go_process: apoptotic program [goid 0008632] [evidence ISS] [pmid 10490026]	2610036I19Rik;2610510L13Rik;Acinus;acinusL;acinusS;ACN;mKIAA0670	0.00103152	1.42248
scl0003126.1_97	scl0003126.1_97-S	4280487	GI_31981631	scl0003126.1_97	NM_010762.2	Mal	S	340	GGCCACCACTTCCCTGATGATCTTGTACATAATTGGTACTCATGGCGGTG	Mus musculus myelin and lymphocyte protein, T-cell differentiation protein (Mal), mRNA.	go_component: integral to membrane [goid 0016021] [evidence TAS] [pmid 12466851]; go_component: membrane [goid 0016020] [evidence IEA]	MPV17;VIP17	0.0337926	1.42114
scl0002039.1_121	scl0002039.1_121-S	4760332	GI_42415472	scl0002039.1_121	NM_008913.1	Ppp3ca	S	254	TGCATTGAGAATAATAACAGAGGGTGCTTCGATTCTCCGACAGGAAAAAA	Mus musculus protein phosphatase 3, catalytic subunit, alpha isoform (Ppp3ca), mRNA.	go_component: protein serine/threonine phosphatase complex [goid 0008287] [evidence IEA]; go_function: protein serine/threonine phosphatase activity [goid 0004722] [evidence IEA]; go_function: hydrolase activity [goid 0016787] [evidence ISS] [pmid 1246685	2900074D19Rik;Caln;Calna;CN;CnA	6.27276e-05	1.41974
scl00268354.2_83	scl00268354.2_83-S	840091	GI_33413407	scl00268354.2_83	NM_182807.1	AI851790	S	788	GGCTGGGTTCATGGAGACACAAGAATAGAAACTGGACTCCTGCCGTGACC	Mus musculus expressed sequence AI851790 (AI851790), mRNA.		6330575M02;TAFA2	0.0101054	1.41462
scl28197.12_81	scl28197.12_81-S	2340368	GI_38085460	scl28197.12_81	XM_132970.3	Tm7sf3	S	3	CTGGCTTGTCACATGCTTGCATTTTAGTTGTACAGATTGTTGGAGAACTA	Mus musculus transmembrane 7 superfamily member 3 (Tm7sf3), mRNA.			8.40554e-05	1.39375
scl020716.5_261	scl020716.5_261-S	5340400	GI_6678092	scl020716.5_261	NM_009252.1	Serpina3n	S	1911	CCCCTGGCACTCCTACTTAGAACAAAGTAGCCTTTCTTTTAGTTCCCAGC	Mus musculus serine (or cysteine) proteinase inhibitor, clade A, member 3N (Serpina3n), mRNA.	go_component: extracellular space [goid 0005615] [evidence TAS] [pmid 12466851]; go_function: serpin [goid 0004868] [evidence IEA]; go_function: serine protease inhibitor activity [goid 0004867] [evidence IEA]; go_function: peptidase activity [goid 0008233] [evidence IEA]; go_function: endopeptidase inhibitor activity [goid 0004866] [evidence IEA]; go_process: biological_process unknown [goid 000…	Spi2-2;Spi2.2;Spi2/eb.4	0.000320024	1.37168
scl26151.1.1_150	scl26151.1.1_150-S	1190538	GI_31343251	scl26151.1.1_150	NM_177287.2	C030025P15Rik	S	1005	GAACGGTAAACATTTGGCTACGATGTCACCCTGGGTAAGACAGGGCCATC	Mus musculus RIKEN cDNA C030025P15 gene (C030025P15Rik), mRNA.			0.000343039	1.35283
scl48566.2.188_10	scl48566.2.188_10-S	4920441	GI_6680705	scl48566.2.188_10	NM_007470.1	Apod	S	140	GCCAAAGGACAAAATTTCCATCTTGGGAAATGCCCGTCTCCTCCTGTGCA	Mus musculus apolipoprotein D (Apod), mRNA.	go_component: extracellular space [goid 0005615] [evidence TAS] [pmid 12466851]; go_function: transporter activity [goid 0005215] [evidence IEA]; go_function: lipid binding [goid 0008289] [evidence IEA]; go_process: transport [goid 0006810] [evidence IEA]		0.0311183	1.33982
scl093692.3_322	scl093692.3_322-S	3520471	GI_31981457	scl093692.3_322	NM_053108	Glrx1	S	1227	CATGGATCTGTAGATCACTTCTCTGGTCTCCAGTGAGGAGGATTCATTAC	Mus musculus glutaredoxin 1 (thioltransferase) (Glrx1), mRNA.	go_function: electron transporter activity [goid 0005489] [evidence IEA]; go_function: transferase activity [goid 0016740] [evidence IEA]; go_function: redox-active disulfide bond electron carrier [goid 0009491] [evidence IEA]; go_process: electron transport [goid 0006118] [evidence IEA]; go_process: protein-disulfide reduction [goid 0006129] [evidence TAS] [pmid 10647820]	D13Wsu156e;Glrx	0.00552128	1.31864
scl0020567.1_162	scl0020567.1_162-S	1340092	GI_27923908	scl0020567.1_162	NM_011413	Slp	S	5143	CCTGGATTGAGGAGATGCCTTCAGAACAAATGTGCAAGAGCACCCGCCAT	Mus musculus sex-limited protein (Slp), mRNA.			0.000476026	1.27303
scl23756.5.1_305	scl23756.5.1_305-S	1580273	GI_39930592	scl23756.5.1_305	NM_198959.1	Hcrtr1	S	1750	GCAGTGTTGCAAACCGTCTAGTGCTGTGGGCGTGGTTACTGTCATCCCTG	Mus musculus hypocretin (orexin) receptor 1 (Hcrtr1), mRNA.	go_component: integral to membrane [goid 0016021] [evidence IEA]; go_function: orexin receptor activity [goid 0016499] [evidence IEA]; go_function: rhodopsin-like receptor activity [goid 0001584] [evidence IEA]; go_function: G-protein coupled receptor activity [goid 0004930] [evidence IEA]; go_function: receptor activity [goid 0004872] [evidence IEA]; go_process: G-protein coupled receptor protei…	Ox1r	0.00755288	1.25813
scl012417.4_32	scl012417.4_32-S	1780592	GI_6680859	scl012417.4_32	NM_007624	Cbx3	S	465	GCCTTCTACGAGGAGCGGCTGACTTGGCATTCTTGTCCTGAAGATGAAGC	Mus musculus chromobox homolog 3 (Drosophila HP1 gamma) (Cbx3), mRNA.	go_component: chromatin [goid 0005717] [evidence IEA]; go_component: nucleus [goid 0005634] [evidence IEA]; go_component: chromatin [goid 0000785] [evidence IEA]; go_function: chromatin binding [goid 0003682] [evidence IEA]; go_process: chromatin assembly/disassembly [goid 0006333] [evidence IEA]; go_process: regulation of transcription, DNA-dependent [goid 0006355] [evidence IEA]; go_process: ch…	HP1g;M32	0.00395677	0.549158
scl072139.1_117	scl072139.1_117-S	1940301	GI_24418877	scl072139.1_117	NM_153780.1	2610044O15Rik	S	1149	GCAGGAAACAAGCCCAGGTCACTTTCTTGTATTAGTTCTCATGACTTTGG	Mus musculus RIKEN cDNA 2610044O15 gene (2610044O15Rik), mRNA.			0.00417649	-0.673199
scl019988.6_33	scl019988.6_33-S	6040735	GI_6755353	scl019988.6_33	NM_011290	Rpl6	S	591	CACCAGAAGTTTGTCATTGCCACCTCTACAAAAGTTGATATCAGCGATGT	Mus musculus ribosomal protein L6 (Rpl6), mRNA.	go_component: intracellular [goid 0005622] [evidence IEA]; go_component: cytosolic ribosome (sensu Eukarya) [goid 0005830] [evidence IEA]; go_component: ribosome [goid 0005840] [evidence IEA]; go_function: structural constituent of ribosome [goid 0003735] [evidence IEA]; go_process: protein biosynthesis [goid 0006412] [evidence IEA]; go_process: ribosome biogenesis [goid 0007046] [evidence IEA]	Taxreb107	0.0347065	-0.684795
scl0108071.1_257	scl0108071.1_257-S	60528	GI_38088376	scl0108071.1_257	XM_149971.3	Grm5	S	1669	CAGGCTGTGAGATACTCTTCCAAAAGCCTGCATCCTGGATTCCATTAACC	Mus musculus glutamate receptor, metabotropic 5 (Grm5), mRNA.			0.000534648	-0.733395
scl0226118.2_328	scl0226118.2_328-S	6130403	GI_34147287	scl0226118.2_328	NM_183215	AI606181	S	2701	CTAACCTTGACATCTGTGAGCTTTTTCAAGGCGCTTATTTTATTGCAGCA	Mus musculus expressed sequence AI606181 (AI606181), mRNA.		D330002H16Rik	0.00740427	-0.83481
scl22155.5.1_273	scl22155.5.1_273-S	5290538	GI_31342840	scl22155.5.1_273	NM_177854	6030405A18	S	2966	CGGTGGAAAAGAGGCATCGCCACTAAGCATTGTAGAACTTGGGAGGAATC	Mus musculus hypothetical protein 6030405A18 (6030405A18), mRNA.			0.0185439	-0.919369
scl068735.6_63	scl068735.6_63-S	6760044	GI_38080339	scl068735.6_63	XM_194230.3	Mrps18c	S	539	GTATTTGTGAAGTTCCTGCCAATAAACCTCTAAGTGGTTGTCAGCAGACT				0.000169619	-1.04691
scl00223272.2_246	scl00223272.2_246-S	6860204	GI_21703925	scl00223272.2_246	NM_145467.1	Itgbl1	S	2216	GGCGCTTCCCAGATCACAAGGGCTCTAAACTCACAAGAATCTCTTACAGG	Mus musculus integrin, beta-like 1 (Itgbl1), mRNA.	go_component: integral to membrane [goid 0016021] [evidence IEA]; go_component: integrin complex [goid 0008305] [evidence ISS] [pmid 12466851]; go_function: cell adhesion receptor activity [goid 0004895] [evidence ISS] [pmid 12466851]; go_function: cell adhesion molecule activity [goid 0005194] [evidence IEA]; go_process: integrin-mediated signaling pathway [goid 0007229] [evidence IEA]; go_proce…	B930011D01Rik	0.00128861	-1.30538
scl39705.9.188_7	scl39705.9.188_7-S	2680670	GI_31343118	scl39705.9.188_7	NM_177752.2	6820428D13	S	2136	CCAGCTAGGGAGCTATGATGAGGCTGACTCCTGTTTTCATGATGTCACCA	Mus musculus hypothetical protein 6820428D13 (6820428D13), mRNA.			0.00728554	-1.39074
scl0016568.1_42	scl0016568.1_42-S	6650079	GI_34328137	scl0016568.1_42	NM_008443.2	Kif3a	S	2795	GGCTTACATTCTGAAGATGCAGTTTGTGTGCTCGCCTGTGCACCCTCCAC	Mus musculus kinesin family member 3A (Kif3a), mRNA.	go_component: microtubule associated complex [goid 0005875] [evidence IEA]; go_component: kinesin complex [goid 0005871] [evidence IEA]; go_function: ATP binding [goid 0005524] [evidence IEA]; go_function: motor activity [goid 0003774] [evidence IEA]; go_function: microtubule motor activity [goid 0003777] [evidence IEA]; go_process: microtubule-based process [goid 0007017] [evidence IEA]	Kif3;Kifl;Kns3	0.000833472	-1.40761
scl48103.12.1_4	scl48103.12.1_4-S	6350717	GI_38076904	scl48103.12.1_4	XM_127911.3	2410089E03Rik	S	7005	GCATCCTGAGCAAACTTGATTGGAAAGCTGTTGAAGACATGGTGGCCAGC	Mus musculus RIKEN cDNA 2410089E03 gene (2410089E03Rik), mRNA.			0.000181623	-1.41563
scl24041.13_589	scl24041.13_589-S	3120044	GI_23956351	scl24041.13_589	NM_153565.1	Pcsk9	S	3354	GGCCACACCAGCTGACCAGCACACCTCTATCCTTTTGAGCTCTTCTGTCT	Mus musculus proprotein convertase subtilisin/kexin type 9 (Pcsk9), mRNA.	go_component: extracellular [goid 0005576] [evidence IDA] [pmid 12552133]; go_function: subtilase activity [goid 0004289] [evidence IDA] [pmid 12552133]; go_function: serine-type endopeptidase activity [goid 0004252] [evidence IEA]; go_function: peptidase activity [goid 0008233] [evidence IEA]; go_function: hydrolase activity [goid 0016787] [evidence IEA]; go_process: neuron differentiation [goid…	AI415265;FH3;HCHOLA3;MGC47409;Narc1	0.00138524	-1.51077
scl0105445.1_143	scl0105445.1_143-S	5080037	GI_38076613	scl0105445.1_143	XM_358315.1	Dock9	S	2770	GAACTAAGTGATTGGTAAACCCTAAGCCCTGTATGAGTGGAGGGATAGTT				0.000572854	-1.53275
scl00241919.1_47-S	scl00241919.1_47-S	1010273	GI_40254250	scl00241919.1_47	NM_172861.2	BC061928	S	5120	ATTTATCTTAGGAAATCTCTTCTGGTGGGTTTCAGTGTGTGTGAAGCCGA				0.0278388	-1.54584
scl0223843.1_155	scl0223843.1_155-S	610546	GI_38077133	scl0223843.1_155	XM_147966.3	Dbx2	S	1561	CTGATTGCACACTACATACCATCTGAATTTCCCACCTAGCTCGCTCACAC				0.0109689	-1.56214
scl50027.4.1_35	scl50027.4.1_35-S	6980471	GI_8567393	scl50027.4.1_35	NM_013585.1	Psmb9	S	715	AACTTTCTGGAACCAGAAGGCCGGTGCGATGGGCAAAGGTGAAATATGTG	Mus musculus proteosome (prosome, macropain) subunit, beta type 9 (large multifunctional protease 2) (Psmb9), mRNA.	go_component: proteasome complex (sensu Eukarya) [goid 0000502] [evidence IEA]; go_component: proteasome core complex (sensu Eukarya) [goid 0005839] [evidence IEA]; go_component: cytosol [goid 0005829] [evidence IEA]; go_function: proteasome endopeptidase activity [goid 0004299] [evidence IEA]; go_function: peptidase activity [goid 0008233] [evidence IEA]; go_function: hydrolase activity [goid 00…	Lmp-2;Lmp2	0.000866638	-1.58975
scl00320268.2_218	scl00320268.2_218-S	7040541	GI_31342848	scl00320268.2_218	NM_177121.2	B930095G15Rik	S	2614	CACCTCTGATTCAGTGTGGTGGGGATTTTCTTGGGTGGTGAATGCTCAGA	Mus musculus RIKEN cDNA B930095G15 gene (B930095G15Rik), mRNA.			0.00763066	-1.60052
scl35326.4.1_5	scl35326.4.1_5-S	6290735	GI_6753471	scl35326.4.1_5	NM_009921.1	Camp	S	406	GGTTCAAGAAAATTTCCCGGCTGGCTGGACTTCTCCGCAAAGGTGGGGAG	Mus musculus cathelicidin antimicrobial peptide (Camp), mRNA.	go_component: extracellular [goid 0005576] [evidence IEA]; go_component: extracellular space [goid 0005615] [evidence TAS] [pmid 12466851]; go_function: antimicrobial peptide activity [goid 0003795] [evidence IEA]; go_process: xenobiotic metabolism [goid 0006805] [evidence IEA]; go_process: defense response [goid 0006952] [evidence IEA]	CAP18;Cnlp;Cramp;FALL39;MCLP	0.00634681	-1.60729
scl40836.13_207	scl40836.13_207-S	5390647	GI_6681012	scl40836.13_207	NM_007762.1	Crhr1	S	1696	GGTCCAGTCAGGAGACCGGGAGATAGCGGTAGAAATCTGGGAACGTCATC	Mus musculus corticotropin releasing hormone receptor 1 (Crhr1), mRNA.	go_component: membrane [goid 0016020] [evidence IEA]; go_component: integral to membrane [goid 0016021] [evidence TAS] [pmid 12466851]; go_component: extracellular space [goid 0005615] [evidence TAS] [pmid 12466851]; go_function: receptor activity [goid 0004872] [evidence IEA]; go_function: G-protein coupled receptor activity [goid 0004930] [evidence IEA]; go_process: G-protein coupled receptor p…	CRFR1;Crhr	0.00585156	-1.63863
scl23222.4_222	scl23222.4_222-S	50438	GI_33563247	scl23222.4_222	NM_009834.1	Ccrn4l	S	2641	GTGATGACGTTGGTAGACGTGTGAAGATTACTCCAATCACTTCTCCTGGG	Mus musculus CCR4 carbon catabolite repression 4-like (S. cerevisiae) (Ccrn4l), mRNA.	go_process: rhythmic behavior [goid 0007622] [evidence IEA]	Ccr4;nocturnin	0.0109788	-1.64311
scl0056544.2_19	scl0056544.2_19-S	1850341	GI_9910303	scl0056544.2_19	NM_019918.1	V2R2	S	9	CCGGGCTCTGCTGTGTTTTCTTACAACTTTTGTGGCTCGCCAGCTGCCAG	Mus musculus vomeronasal 2, receptor, 2 (V2r2), mRNA.	go_function: receptor activity [goid 0004872] [evidence IEA]		0.0046264	-1.65131
scl0015130.1_284	scl0015130.1_284-S	2450131	GI_31980675	scl0015130.1_284	NM_016956.2	Hbb-b2	S	518	CCCCTAGAGAAAAACTGTCAAGTGTGGGGAAATGATGAAGACCTTTGGGC	Mus musculus hemoglobin, beta adult minor chain (Hbb-b2), mRNA.	go_component: hemoglobin complex [goid 0005833] [evidence IEA]; go_function: globin [goid 0001524] [evidence IEA]; go_function: oxygen transporter activity [goid 0005344] [evidence IEA]; go_process: oxygen transport [goid 0015671] [evidence IEA]; go_process: transport [goid 0006810] [evidence IEA]		0.0082163	-1.65452
IGKC_V00807_Ig_kappa_constant_192	IGKC_V00807_Ig_kappa_constant_192-S	1230347	GI_38084525	IGKC_V00807_Ig_kappa_constant_192	XM_132633.4	Igk-C	S	911	GAGCAGCACCCTCACGTTGACCAAGGACGAGTATGAACGACATAACAGCT				0.000556055	-1.66981
scl0020356.1_230-S	scl0020356.1_230-S	6520435	GI_6677914	scl0020356.1_230	NM_009154.1	Sema5a	S	3788	CCCGCTCATCGTCTCTCTGCCAACGTTTTGTGAAAACTAAAAGAATCCTA	Mus musculus sema domain, seven thrombospondin repeats (type 1 and type 1-like), transmembrane domain (TM) and short cytoplasmic domain, (semaphorin) 5A (Sema5a), mRNA.	go_component: integral to membrane [goid 0016021] [evidence IDA] [pmid 12506007]; go_component: membrane [goid 0016020] [evidence IEA]; go_component: extracellular space [goid 0005615] [evidence TAS] [pmid 12466851]; go_function: receptor activity [goid 0004872] [evidence IEA]; go_function: axon guidance receptor activity [goid 0008046] [evidence IDA] [pmid 12506007]; go_function: ATP binding [go…	5930434A13;Semaf;semF	0.00076284	-1.67873
scl49909.9.1_16	scl49909.9.1_16-S	5900601	GI_13994185	scl49909.9.1_16	NM_031863.1	2610528M18Rik	S	998	CTTGACTCCTAAAGAGTTGGATTTTGTTTTGGTGTTTAAGCCGTGTTCCA	Mus musculus RIKEN cDNA 2610528M18 gene (2610528M18Rik), mRNA.			0.00269138	-1.68245
scl37106.1.1_52	scl37106.1.1_52-S	4760463	GI_33239243	scl37106.1.1_52	NM_146423.1	Olfr887	S	585	CTGGTGGTTTTCATTATTGTGGGTTTTAATGTAACAGTGCCCATTCTGAC	Mus musculus olfactory receptor 887 (Olfr887), mRNA.		MOR162-5	0.030335	-1.68499
GI_6671508	GI_6671508-S	2060215	GI_6671508	GI_6671508	NM_007393.1	Actb	S	1411	CGGTGAAGGCGACAGCAGTTGGTTGGAGCAAACATCCCCCAAAGTTCTAC	Mus musculus actin, beta, cytoplasmic (Actb), mRNA.		Actx;beta-actin;E430023M04Rik	0.00082134	-1.68535
scl0053413.2_143	scl0053413.2_143-S	3060037	GI_8393336	scl0053413.2_143	NM_016857.1	Exoc7	S	1856	GGGGTTCAATGATGGACTCGAAGAGCTGTGCAAGATTCAGAAGGTCTGGG	Mus musculus exocyst complex component 7 (Exoc7), mRNA.	go_component: exocyst [goid 0000145] [evidence IEA]; go_function: protein transporter activity [goid 0008565] [evidence IEA]; go_process: transport [goid 0006810] [evidence IEA]; go_process: intracellular protein transport [goid 0006886] [evidence IEA]; go_process: exocytosis [goid 0006887] [evidence IEA]; go_process: protein transport [goid 0015031] [evidence IEA]	70kDa;Exo70;sec70	0.0459019	-1.6952
scl15977.1.2114_8	scl15977.1.2114_8-S	670685	GI_21313655	scl15977.1.2114_8	NM_027845.1	4833414E09Rik	S	1087	CTCTCTGCACCCAGTCCTATAGTTCTCAGACGGAGCACTGCTGTATATAT	Mus musculus RIKEN cDNA 4833414E09 gene (4833414E09Rik), mRNA.	go_process: protein targeting [goid 0006605] [evidence ISS] [pmid 12466851]		0.0273595	-1.70838
scl0380791.1_239	scl0380791.1_239-S	1690184	GI_51767062	scl0380791.1_239	XM_354700	Igh-VJ558	S	989	CACCCAGAAGACCATCGACCGTCTGTCGGGTAAACCCACCAATGTCAGCG				2.9628e-05	-1.74755
scl35215.8_496	scl35215.8_496-S	1230053	GI_31542165	scl35215.8_496	NM_153287.2	Axud1	S	2650	GCAACTGGTGGCTCTTGAGAGCTCTTACGCCCTTCATTAGCTGATGTTGG	Mus musculus AXIN1 up-regulated 1 (Axud1), mRNA.	go_component: nucleus [goid 0005634] [evidence IEA]; go_process: apoptosis [goid 0006915] [evidence IEA]	4931429D10Rik;taip-3;URAX1	2.9628e-05	-1.77946
scl32676.9.1_1	scl32676.9.1_1-S	4230372	GI_22507324	scl32676.9.1_1	NM_148927.1	Plekha4	S	2556	GGGCCAGGGCCGCTATGGTCAAAGATTGATTTTCCCAACACTGTCCAAAA	Mus musculus pleckstrin homology domain containing, family A (phosphoinositide binding specific) member 4 (Plekha4), mRNA.		2410005C22Rik;PEPP1	0.0313151	-1.81558
scl0018010.2_202	scl0018010.2_202-S	380546	GI_24496769	scl0018010.2_202	NM_010893.2	Neu1	S	1567	CGAACTCAGGGAACTGAGAAGGCCCGGTGTCCTAGGGTACAAAGGCAGGT	Mus musculus neuraminidase 1 (Neu1), mRNA.	go_component: lysosome [goid 0005764] [evidence IDA] [pmid 9425240]; go_function: hydrolase activity [goid 0016787] [evidence IEA]; go_function: hydrolase activity, acting on glycosyl bonds [goid 0016798] [evidence IEA]; go_function: exo-alpha-sialidase activity [goid 0004308] [evidence IDA] [pmid 9425240]; go_function: protein binding [goid 0005515] [evidence IPI] [pmid 9425240]; go_process: car…	Aglp;Apl;Bat-7;Bat7;G9;Map-2;Neu-1	0.000484175	-1.83392
scl030931.1_245	scl030931.1_245-S	670139	GI_21450254	scl030931.1_245	NM_144884.1	Dyt1	S	1212	GATGAAAGCAGCTCCCAGCATTCTGGACTTGTGATTTTTTTAAAATTATG	Mus musculus dystonia 1 (Dyt1), mRNA.	go_component: endoplasmic reticulum [goid 0005783] [evidence IEA]; go_component: cellular_component unknown [goid 0008372] [evidence ND]; go_component: extracellular space [goid 0005615] [evidence TAS] [pmid 12466851]; go_component: cytoplasm [goid 0005737] [evidence IDA] [pmid 11730696]; go_component: nucleus [goid 0005634] [evidence IDA] [pmid 11730696]; go_function: ATP binding [goid 0005524] …	DQ2;MGC18883;Tor1a;torsinA	0.016037	-1.87188
scl41074.16.1_14	scl41074.16.1_14-S	2760440	GI_6754731	scl41074.16.1_14	NM_010824	Mpo	S	2684	GGACGGAGGCCATTGGCCTTCCTGTGCTATTTGTACCTGAGGTTCACACT	Mus musculus myeloperoxidase (Mpo), mRNA.	go_component: lysosome [goid 0005764] [evidence IEA]; go_component: extracellular space [goid 0005615] [evidence TAS] [pmid 12466851]; go_function: oxidoreductase activity [goid 0016491] [evidence IEA]; go_function: peroxidase activity [goid 0004601] [evidence IEA]; go_function: calcium ion binding [goid 0005509] [evidence IEA]; go_process: peroxidase reaction [goid 0006804] [evidence IEA]; go_pr…		0.0028804	-1.87895
scl52628.17.1_63	scl52628.17.1_63-S	4920341	GI_22122604	scl52628.17.1_63	NM_146097.1	BC018472	S	1260	TCCTGGATCCACTACCGCTGTTGTGATTTGGGAGTATACGTATAATAGTA	Mus musculus cDNA sequence BC018472 (BC018472), mRNA.		MGC28027;MGC59411	0.00082134	-1.88752
scl43293.5.1_3	scl43293.5.1_3-S	1580750	GI_27545206	scl43293.5.1_3	NM_172253.1	Twistnb	S	5	GAGGTTGCAGATGTTACAGATGTCACGCCACAGGAAGAAACAGACATACC	Mus musculus TWIST neighbor (Twistnb), mRNA.		2410173G11;2810024J17Rik;D16Wsu83e	0.000287459	-1.90809
scl00267019.1_256	scl00267019.1_256-S	1170180	GI_46358374	scl00267019.1_256	NM_170669.2	Rps15a	S	5024	CCTTTTCATTCAACCTCTCCTATGTGCTCTCCTCTTACTCAATTTCTCGA	Mus musculus ribosomal protein S15a (Rps15a), mRNA.	go_function: structural constituent of ribosome [goid 0003735] [evidence IEA]	A630031B11Rik	0.000195038	-1.93539
scl28877.24.1_49	scl28877.24.1_49-S	5860632	GI_33469979	scl28877.24.1_49	NM_027275.2	2810422B04Rik	S	2060	GTGACAGTGACGACAAATGAGAGAGAGAGGTGGCTCACAATAGCTGCTGG	Mus musculus RIKEN cDNA 2810422B04 gene (2810422B04Rik), mRNA.		2610034F17Rik	0.00241063	-1.97123
scl0030934.2_247	scl0030934.2_247-S	1050390	GI_31559989	scl0030934.2_247	NM_133673.2	Tor1b	S	11	GAGGCTTATTCTCAGGTTTTTAACGTTGCTGGATATGGGGCACAATACCC	Mus musculus torsin family 1, member B (Tor1b), mRNA.	go_component: endoplasmic reticulum [goid 0005783] [evidence IEA]; go_component: extracellular space [goid 0005615] [evidence TAS] [pmid 12466851]; go_component: cytoplasm [goid 0005737] [evidence IDA] [pmid 11730696]; go_function: ATP binding [goid 0005524] [evidence IEA]; go_function: nucleotide binding [goid 0000166] [evidence IEA]; go_function: chaperone activity [goid 0003754] [evidence IEA]…	2610016F05Rik;DQ1;torsinB	0.000989995	-1.98355
scl33704.1.431_29	scl33704.1.431_29-S	2470088	GI_38089299	scl33704.1.431_29	XM_134253.3	9430098E02Rik	S	580	AAGCATCCCAGAGATCTGGGACCCCGCCTCAACCCAGTACCTGACTACGA	Mus musculus RIKEN cDNA 9430098E02 gene (9430098E02Rik), mRNA.			0.0133384	-2.04433
scl39506.28.1461_10	scl39506.28.1461_10-S	6290577	GI_6755559	scl39506.28.1461_10	NM_011403.1	Slc4a1	S	4317	CGCTCTTCCCCCACCGCCGTGCTTGGGAATAGGTTTTGCCAATAAACGTG	Mus musculus solute carrier family 4 (anion exchanger), member 1 (Slc4a1), mRNA.	go_component: integral to plasma membrane [goid 0005887] [evidence IEA]; go_component: integral to membrane [goid 0016021] [evidence TAS] [pmid 12466851]; go_component: membrane [goid 0016020] [evidence IEA]; go_function: carrier activity [goid 0005386] [evidence IEA]; go_function: inorganic anion exchanger activity [goid 0005452] [evidence IEA]; go_function: anion exchanger activity [goid 001538…	Ae1;CD233;Empb3;l11Jus51	0.0441836	-2.08213
scl0016071.1_62	scl0016071.1_62-S	6370309	GI_38084525	scl0016071.1_62	XM_132633.4	Igk-C	S	896	CAGCACCTACAGCATGAGCAGCACCCTCACGTTGACCAAGGACGAGTATG				2.9628e-05	-2.09989
scl028071.4_2	scl028071.4_2-S	2120368	GI_27545206	scl028071.4_2	NM_172253.1	Twistnb	S	18	GTTACAGAGGTTGCAGATGTTACAGATGTCACGCCACAGGAAGAAACAGA	Mus musculus TWIST neighbor (Twistnb), mRNA.		2410173G11;2810024J17Rik;D16Wsu83e	0.00239464	-2.24185
scl18001.16.1_91	scl18001.16.1_91-S	770025	GI_6756022	scl18001.16.1_91	NM_011729	Ercc5	S	3620	CGAGGATGATGAGGACAAAGCCAAGACTGTCCTAGTGACTGCTAGACCTG	Mus musculus excision repair cross-complementing rodent repair deficiency,complementation group 5 (Ercc5), mRNA.	go_component: intracellular [goid 0005622] [evidence IEA]; go_component: nucleus [goid 0005634] [evidence IEA]; go_function: DNA binding [goid 0003677] [evidence IEA]; go_function: single-stranded DNA binding [goid 0003697] [evidence IEA]; go_function: nuclease activity [goid 0004518] [evidence IEA]; go_function: endonuclease activity [goid 0004519] [evidence IEA]; go_function: hydrolase activity…	Xpg	0.0101054	-2.24466
scl0077945.1_177	scl0077945.1_177-S	2690142	GI_13569851	scl0077945.1_177	NM_023879.1	Rpgrip1	S	4573	TGTGGGTGTGGCCTTCTTCCCGCTTCTCTTCTTGTCAAGATATTCTAGGC	Mus musculus retinitis pigmentosa GTPase regulator interacting protein 1 (Rpgrip1), mRNA.	go_component: axoneme [goid 0005930] [evidence IDA] [pmid 11104772]; go_component: cilium [goid 0005929] [evidence IDA] [pmid 12651948]; go_function: protein binding [goid 0005515] [evidence IPI] [pmid 11104772]; go_process: vision [goid 0007601] [evidence IMP] [pmid 12651948]; go_process: eye photoreceptor cell development [goid 0042462] [evidence IMP] [pmid 12651948]	0610005A07Rik;4930401L23Rik;4930505G06Rik;A930002K18Rik	0.035062	-2.32218
scl00268482.1_212	scl00268482.1_212-S	6290739	GI_7110666	scl00268482.1_212	NM_010661.1	Krt1-12	S	1680	TGCTGGTCTTCTATTGAACCCCAGATCACCTTACACCTTCCTGGGCCTGA	Mus musculus keratin complex 1, acidic, gene 12 (Krt1-12), mRNA.	go_component: kinesin complex [goid 0005871] [evidence IEA]; go_component: intermediate filament [goid 0005882] [evidence IEA]; go_function: structural constituent of cytoskeleton [goid 0005200] [evidence IEA]; go_process: cytoskeleton organization and biogenesis [goid 0007010] [evidence IEA]	A830036E02;E130011P14;K12	7.58384e-05	-2.3823
scl027058.3_76	scl027058.3_76-S	3170053	GI_31560508	scl027058.3_76	NM_012058	Srp9	S	1034	GCAACGTACGCAGTGTTTACTCAGTGTGGCTCCCGCCTCAGACTGAATTA	Mus musculus signal recognition particle 9 (Srp9), mRNA.	go_component: signal recognition particle [goid 0005786] [evidence IEA]; go_function: RNA binding [goid 0003723] [evidence IEA]	9kDa;SRP9	0.0109682	-2.43273
scl52209.6.1_16	scl52209.6.1_16-S	4150072	GI_7305598	scl52209.6.1_16	NM_013697.1	Ttr	S	19	CTTGCTCTATAAACCGTGTTAGCAGCTCAGGAAGATGCCGTGAAGCATTC	Mus musculus transthyretin (Ttr), mRNA.	go_component: extracellular space [goid 0005615] [evidence TAS] [pmid 12466851]; go_function: retinol binding [goid 0019841] [evidence IEA]; go_function: carrier activity [goid 0005386] [evidence IEA]; go_function: steroid binding [goid 0005496] [evidence IEA]; go_process: transport [goid 0006810] [evidence IEA]; go_process: thyroid hormone generation [goid 0006590] [evidence IEA]	prealbumin	0.0096215	-2.52112
scl014569.11_60	scl014569.11_60-S	4780161	GI_31542889	scl014569.11_60	NM_008112.2	Gdi3	S	2064	CCCCCGGACCAAGCTGCAATGCAGTATTAATCTGACAGAGCCTCAATGTC	Mus musculus guanosine diphosphate (GDP) dissociation inhibitor 3 (Gdi3), mRNA.	go_component: Golgi apparatus [goid 0005794] [evidence IPI] [pmid 7642711]; go_function: GTPase activator activity [goid 0005096] [evidence IEA]; go_function: Rab GTPase activator activity [goid 0005097] [evidence IPI] [pmid 7782346]; go_function: RAB GDP-dissociation inhibitor activity [goid 0005093] [evidence ISS] [pmid 12466851]; go_process: small GTPase mediated signal transduction [goid 0007…	GDI-B;GDIB	0.00628366	-2.55639
scl017002.17_74	scl017002.17_74-S	6770364	GI_31560676	scl017002.17_74	NM_008522.2	Ltf	S	2225	CAGACCATCTGGTCTCCTCACTCCCTGCTGTCACTTTAGGTAGAAATAAA	Mus musculus lactotransferrin (Ltf), mRNA.	go_component: extracellular [goid 0005576] [evidence IEA]; go_component: extracellular space [goid 0005615] [evidence TAS] [pmid 12466851]; go_function: ferric iron binding [goid 0008199] [evidence IEA]; go_process: transport [goid 0006810] [evidence IEA]; go_process: iron ion transport [goid 0006826] [evidence IEA]; go_process: iron ion homeostasis [goid 0006879] [evidence IEA]	Lf;MMS10-R;Ms10r	0.0200953	-2.57624
scl39598.8.1_81	scl39598.8.1_81-S	4060112	GI_7110666	scl39598.8.1_81	NM_010661	Krt1-12	S	1545	CAGGAGTTACTGCTTCCGTGCGCTATATGAATTCAGCACCTGTTTTGGCC	Mus musculus keratin complex 1, acidic, gene 12 (Krt1-12), mRNA.	go_component: kinesin complex [goid 0005871] [evidence IEA]; go_component: intermediate filament [goid 0005882] [evidence IEA]; go_function: structural constituent of cytoskeleton [goid 0005200] [evidence IEA]; go_process: cytoskeleton organization and biogenesis [goid 0007010] [evidence IEA]	A830036E02;E130011P14;K12	0.000533526	-2.68774
scl00223696.2_201	scl00223696.2_201-S	1240142	GI_31982090	scl00223696.2_201	NM_172609.2	Tomm22	S	20	GAGTACAGAAGTCACCAGGAATCCCAGAGAGAAGGGAGGCTGGCTGTAGC	Mus musculus translocase of outer mitochondrial membrane 22 homolog (yeast) (Tomm22), mRNA.	go_component: mitochondrion [goid 0005739] [evidence IEA]; go_component: integral to membrane [goid 0016021] [evidence IEA]; go_component: outer membrane [goid 0019867] [evidence IEA]; go_function: protein transporter activity [goid 0008565] [evidence IEA]; go_function: receptor activity [goid 0004872] [evidence IEA]; go_process: protein transport [goid 0015031] [evidence IEA]; go_process: protei…	2310047D01;Tom22	0.0272756	-2.77928
scl26322.8.1_52	scl26322.8.1_52-S	4230037	GI_38080335	scl26322.8.1_52	XM_132218.3	2310002F18Rik	S	1320	GCTCTAGGTTCTCTCCTAGCAAATAAACTCATTTGTACAACTTTCAGGGC	Mus musculus RIKEN cDNA 2310002F18 gene (2310002F18Rik), mRNA.			0.0290623	-2.95302
scl23602.11_383	scl23602.11_383-S	6200048	GI_31560260	scl23602.11_383	NM_025383	1110005F07Rik	S	1683	GAGGGAGCTCTGTCAGCCGGAAGTTCAGGCCACCAGACGTAGTGATTTGT	Mus musculus RIKEN cDNA 1110005F07 gene (1110005F07Rik), mRNA.			0.0253249	-3.06974
scl24787.5_386	scl24787.5_386-S	1980176	GI_40548428	scl24787.5_386	NM_026689.3	0610009K11Rik	S	3659	GTGCGAAGGTGACTGCTGTTTGGGGAGTAGGAAAATAAATGTGTACCTGC	Mus musculus RIKEN cDNA 0610009K11 gene (0610009K11Rik), mRNA.	go_component: integral to membrane [goid 0016021] [evidence TAS] [pmid 12466851]		0.0293343	-3.18757
scl0014980.1_39	scl0014980.1_39-S	1780446		scl0014980.1_39		H2-L	S	20	TGTCTCTCCGAGATTGTAAAGCGTGAAGACAGCTGCCTGGACTGTACTGA				0.019317	-3.27405
scl020202.1_47	scl020202.1_47-S	7050528	GI_6677836	scl020202.1_47	NM_009114.1	S100a9	S	242	CCAGGACAATCAGCTGAGCTTTGAGGAGTGTATGATGCTGATGGCAAAGT	Mus musculus S100 calcium binding protein A9 (calgranulin B) (S100a9), mRNA.	go_function: calcium ion binding [goid 0005509] [evidence IEA]	Cagb;MRP14	0.00214167	-3.39361
scl22940.2.1_25	scl22940.2.1_25-S	70112	GI_7305452	scl22940.2.1_25	NM_013650.1	S100a8	S	45	CCGTCTGAACTGGAGAAGGCCTTGAGCAACCTCATTGATGTCTACCACAA	Mus musculus S100 calcium binding protein A8 (calgranulin A) (S100a8), mRNA.	go_function: calcium ion binding [goid 0005509] [evidence IEA]; go_process: chemotaxis [goid 0006935] [evidence IEA]	AI323541;Caga;CP-10;MRP8	0.00308233	-3.72349
scl068559.1_22	scl068559.1_22-S	5340592	GI_32490569	scl068559.1_22	NM_178939.1	Pdrg1	S	869	TAAAGCAGGACACTGACCGTTCACTTCTGCGTGAAGCAGACCTAGTGCTC				0.00197109	-3.94028
scl50792.22.1_75	scl50792.22.1_75-S	5720687	GI_31341550	scl50792.22.1_75	NM_178592.2	Bat5	S	1765	CTTTTGTGACTCTCTTCATGTTGCTGTTTATAGTCTGGCCCGTGGGGACA	Mus musculus HLA-B associated transcript 5 (Bat5), mRNA.		Bat-5;D17H6S82E;MGC19234;NG26	0.000257762	-4.6319
