# Supplementary material for: Effects of Chronic Stress on Prefrontal Cortex Transcriptome in Mice Displaying Different Genetic Backgrounds
Source: J Mol Neurosci. 2012 Jul 27;50(1):33–57. doi: 10.1007/s12031-012-9850-1 (PMC3622021; doi:10.1007/s12031-012-9850-1)
Supplement: Supplementary file 2 — (XLS 55 kb) [file 12031_2012_9850_MOESM2_ESM.xls]

## Sheet: Sheet1
Accession	Symbol	Definition	Ontology	Synonym	Adj.P.Val.	(HA) CMS vs NS (HA) fold Change (frontal cortex)
NM_013697.1	Ttr	Mus musculus transthyretin (Ttr), mRNA.	go_component: extracellular space [goid 0005615] [evidence TAS] [pmid 12466851]; go_function: retinol binding [goid 0019841] [evidence IEA]; go_function: carrier activity [goid 0005386] [evidence IEA]; go_function: steroid binding [goid 0005496] [evidence IEA]; go_process: transport [goid 0006810] [evidence IEA]; go_process: thyroid hormone generation [goid 0006590] [evidence IEA]	prealbumin	4.27713e-07	6.09347
NM_009732.1	Avp	Mus musculus arginine vasopressin (Avp), mRNA.	go_component: extracellular [goid 0005576] [evidence IEA]; go_component: extracellular space [goid 0005615] [evidence TAS] [pmid 12466851]; go_function: neurohypophyseal hormone activity [goid 0005185] [evidence IEA]; go_function: hormone activity [goid 0005179] [evidence IEA]; go_process: regulation of blood pressure [goid 0008217] [evidence IEA]	Vp;Vsp	2.74199e-10	3.66522
NM_178592.2	Bat5	Mus musculus HLA-B associated transcript 5 (Bat5), mRNA.		Bat-5;D17H6S82E;MGC19234;NG26	2.86735e-06	3.36221
NM_019718.2	Arl3	Mus musculus ADP-ribosylation factor-like 3 (Arl3), mRNA.	go_function: small monomeric GTPase activity [goid 0003925] [evidence IEA]; go_function: GTP binding [goid 0005525] [evidence IDA] [pmid 10518933]; go_function: transporter activity [goid 0005215] [evidence IEA]; go_function: GTPase activity [goid 0003924] [evidence ISS] [pmid 12466851]; go_function: ATP binding [goid 0005524] [evidence ISS] [pmid 12466851]; go_process: small GTPase mediated sign…		4.77575e-06	3.10294
NM_172609.2	Tomm22	Mus musculus translocase of outer mitochondrial membrane 22 homolog (yeast) (Tomm22), mRNA.	go_component: mitochondrion [goid 0005739] [evidence IEA]; go_component: integral to membrane [goid 0016021] [evidence IEA]; go_component: outer membrane [goid 0019867] [evidence IEA]; go_function: protein transporter activity [goid 0008565] [evidence IEA]; go_function: receptor activity [goid 0004872] [evidence IEA]; go_process: protein transport [goid 0015031] [evidence IEA]; go_process: protei…	2310047D01;Tom22	1.06494e-07	2.75357
	H2-L				0.000198056	2.5612
NM_012058	Srp9	Mus musculus signal recognition particle 9 (Srp9), mRNA.	go_component: signal recognition particle [goid 0005786] [evidence IEA]; go_function: RNA binding [goid 0003723] [evidence IEA]	9kDa;SRP9	0.000415395	2.48515
NM_207233	BC040774				0.000154537	2.45709
XM_144634.1	1300006M19Rik	Mus musculus RIKEN cDNA 1300006M19 gene (1300006M19Rik), mRNA.		AI585895	1.02211e-07	2.26419
NM_025563.2	2010012O05Rik	Mus musculus RIKEN cDNA 2010012O05 gene (2010012O05Rik), mRNA.		4930569L17Rik	1.41948e-06	2.16587
	Atrnl1				2.6285e-05	2.14005
NM_026689.3	0610009K11Rik	Mus musculus RIKEN cDNA 0610009K11 gene (0610009K11Rik), mRNA.	go_component: integral to membrane [goid 0016021] [evidence TAS] [pmid 12466851]		4.52756e-07	2.11927
NM_183336.1	Igsf1	Mus musculus immunoglobulin superfamily, member 1 (Igsf1), transcript variant 2, mRNA.	go_component: cellular_component unknown [goid 0008372] [evidence ND]; go_function: molecular_function unknown [goid 0005554] [evidence ND]; go_process: biological_process unknown [goid 0000004] [evidence ND]	5330413N23;5530402E03;InhBP/p120	4.50889e-07	2.09418
NM_031392.2	Wdr6	Mus musculus WD repeat domain 6 (Wdr6), mRNA.	go_component: cellular component unknown [goid 0008372] [evidence ND]; go_function: molecular function unknown [goid 0005554] [evidence ND]; go_process: biological process unknown [goid 0000004] [evidence ND]		0.000317591	1.96897
NM_013823.1	Kl	Mus musculus klotho (Kl), mRNA.	go_component: extracellular [goid 0005576] [evidence ISS] [pmid 9537505]; go_component: integral to membrane [goid 0016021] [evidence TAS] [pmid 12466851]; go_component: extracellular space [goid 0005615] [evidence TAS] [pmid 12466851]; go_function: hydrolase activity, hydrolyzing O-glycosyl compounds [goid 0004553] [evidence ISS] [pmid 12466851]; go_process: aging [goid 0007568] [evidence IMP] […		4.20152e-09	1.92041
NM_009426.1	Trh	Mus musculus thyrotropin releasing hormone (Trh), mRNA.	go_component: extracellular space [goid 0005615] [evidence TAS] [pmid 12466851]; go_function: thyrotropin-releasing hormone activity [goid 0008437] [evidence ISS] [pmid 1323011]; go_function: hormone activity [goid 0005179] [evidence ISS] [pmid 12466851]		0.000407024	1.90571
NM_028325.1	Zcchc12				0.000387155	1.89096
NM_024283.1	1500015O10Rik	Mus musculus RIKEN cDNA 1500015O10 gene (1500015O10Rik), mRNA.	go_component: extracellular space [goid 0005615] [evidence TAS] [pmid 12466851]	Ecrg4	0.000615846	1.89019
NM_198625.1	BC060632				7.53522e-05	1.8577
XM_205287.3	LOC279653				9.21566e-05	1.82727
NM_012058.2	Srp9	Mus musculus signal recognition particle 9 (Srp9), mRNA.	go_component: signal recognition particle [goid 0005786] [evidence IEA]; go_function: RNA binding [goid 0003723] [evidence IEA]	9kDa;SRP9	2.44735e-05	1.81676
NM_172469.1	Clic6	Mus musculus chloride intracellular channel 6 (Clic6), mRNA.	go_component: membrane [goid 0016020] [evidence ISS] [pmid 12466851]; go_function: voltage-gated chloride channel activity [goid 0005247] [evidence ISS] [pmid 12466851]; go_process: chloride transport [goid 0006821] [evidence ISS] [pmid 12466851]	5730466J16;5730466J16Rik;CLIC1L;Neuronatin	3.46956e-06	1.7663
NM_010807.2	Mlp	Mus musculus MARCKS-like protein (Mlp), mRNA.	go_function: calmodulin binding [goid 0005516] [evidence IEA]	D4Bc1;F52;MacMARCKS;Macs-2;Macs-3;Macs2;Macs3;Mrp	6.85429e-10	1.72212
NM_027275.2	2810422B04Rik	Mus musculus RIKEN cDNA 2810422B04 gene (2810422B04Rik), mRNA.		2610034F17Rik	4.27713e-07	1.71609
NM_177981.1	Hap1	Mus musculus huntingtin-associated protein 1 (Hap1), transcript variant 1, mRNA.		HAP-1;MGC31449	8.64587e-06	1.69748
NM_016743.1	Nell2	Mus musculus nel-like 2 homolog (chicken) (Nell2), mRNA.	go_component: extracellular space [goid 0005615] [evidence TAS] [pmid 12466851]; go_function: calcium ion binding [goid 0005509] [evidence IEA]; go_function: structural molecule activity [goid 0005198] [evidence IEA]; go_process: cell adhesion [goid 0007155] [evidence IEA]	A330108N19Rik;mel91	5.00592e-06	1.69742
NM_178737.3	AW551984	Mus musculus expressed sequence AW551984 (AW551984), mRNA.		3222402N16	0.000569731	1.68779
NM_007586.1	Calb2	Mus musculus calbindin 2 (Calb2), mRNA.	go_component: gap junction [goid 0005921] [evidence IDA] [pmid 12868005]; go_function: calcium ion binding [goid 0005509] [evidence IEA]	calretinin;CR	5.47896e-05	1.68775
NM_177411.2	Rab5b	Mus musculus RAB5B, member RAS oncogene family (Rab5b), mRNA.	go_component: endocytic vesicle [goid 0030139] [evidence IDA] [pmid 7789520]; go_function: GTPase activity [goid 0003924] [evidence TAS] [pmid 7789520]; go_process: endosome organization and biogenesis [goid 0007032] [evidence IDA] [pmid 7789520]; go_process: regulation of endocytosis [goid 0030100] [evidence IDA] [pmid 7789520]	C030027M18Rik	5.00592e-06	1.62266
NM_011169.3	Prlr	Mus musculus prolactin receptor (Prlr), mRNA.	go_component: membrane [goid 0016020] [evidence IEA]; go_component: integral to membrane [goid 0016021] [evidence IEA]; go_function: receptor activity [goid 0004872] [evidence IEA]; go_function: hematopoietin/interferon-class (D200-domain) cytokine receptor activity [goid 0004896] [evidence IEA]; go_function: prolactin receptor activity [goid 0004925] [evidence IMP] [pmid 11706048]; go_process: l…	Pr-1;Pr-3;Prlr-rs1	5.48741e-06	1.61572
NM_174991.2	Bai1	Mus musculus brain-specific angiogenesis inhibitor 1 (Bai1), mRNA.	go_component: membrane [goid 0016020] [evidence ISS] [pmid 12466851]; go_component: integral to membrane [goid 0016021] [evidence TAS] [pmid 12466851]; go_component: cellular_component unknown [goid 0008372] [evidence ND]; go_function: G-protein coupled receptor activity [goid 0004930] [evidence ISS] [pmid 12466851]; go_function: brain-specific angiogenesis inhibitor activity [goid 0016527] [evid…	B830018M07Rik	0.000113312	1.6123
NM_010661	Krt1-12	Mus musculus keratin complex 1, acidic, gene 12 (Krt1-12), mRNA.	go_component: kinesin complex [goid 0005871] [evidence IEA]; go_component: intermediate filament [goid 0005882] [evidence IEA]; go_function: structural constituent of cytoskeleton [goid 0005200] [evidence IEA]; go_process: cytoskeleton organization and biogenesis [goid 0007010] [evidence IEA]	A830036E02;E130011P14;K12	5.63333e-05	1.6107
NM_024435.2	Nts	Mus musculus neurotensin (Nts), mRNA.	go_component: extracellular space [goid 0005615] [evidence TAS] [pmid 12466851]; go_component: extracellular [goid 0005576] [evidence IEA]; go_function: neuropeptide hormone activity [goid 0005184] [evidence TAS] [pmid 10390649]	5033428E16Rik;NMN-125;NN;NT;NT/N;NTS1	3.33939e-08	1.58265
NM_183336.1	Igsf1	Mus musculus immunoglobulin superfamily, member 1 (Igsf1), transcript variant 2, mRNA.	go_component: cellular_component unknown [goid 0008372] [evidence ND]; go_function: molecular_function unknown [goid 0005554] [evidence ND]; go_process: biological_process unknown [goid 0000004] [evidence ND]	5330413N23;5530402E03;InhBP/p120	0.000810056	1.58113
NM_177411.2	Rab5b	Mus musculus RAB5B, member RAS oncogene family (Rab5b), mRNA.	go_component: endocytic vesicle [goid 0030139] [evidence IDA] [pmid 7789520]; go_function: GTPase activity [goid 0003924] [evidence TAS] [pmid 7789520]; go_process: endosome organization and biogenesis [goid 0007032] [evidence IDA] [pmid 7789520]; go_process: regulation of endocytosis [goid 0030100] [evidence IDA] [pmid 7789520]	C030027M18Rik	0.000287181	1.57934
NM_011594.2	Timp2	Mus musculus tissue inhibitor of metalloproteinase 2 (Timp2), mRNA.	go_component: extracellular matrix [goid 0005578] [evidence IEA]; go_component: extracellular space [goid 0005615] [evidence TAS] [pmid 12466851]; go_component: basement membrane [goid 0005604] [evidence IDA] [pmid 12950084]; go_function: enzyme activator activity [goid 0008047] [evidence IMP] [pmid 10827176]; go_function: metalloendopeptidase inhibitor activity [goid 0008191] [evidence IMP] [pmi…	D11Bwg1104e;Timp-2	2.56059e-05	1.54787
NM_009242	Sparc	Mus musculus secreted acidic cysteine rich glycoprotein (Sparc), mRNA.	go_component: basement membrane [goid 0005604] [evidence IEA]; go_component: extracellular matrix [goid 0005578] [evidence IEA]; go_component: extracellular space [goid 0005615] [evidence TAS] [pmid 12466851]; go_function: calcium ion binding [goid 0005509] [evidence IEA]	BM-40	2.57481e-05	1.54452
NM_016743.1	Nell2	Mus musculus nel-like 2 homolog (chicken) (Nell2), mRNA.	go_component: extracellular space [goid 0005615] [evidence TAS] [pmid 12466851]; go_function: calcium ion binding [goid 0005509] [evidence IEA]; go_function: structural molecule activity [goid 0005198] [evidence IEA]; go_process: cell adhesion [goid 0007155] [evidence IEA]	A330108N19Rik;mel91	1.24373e-09	1.53949
NM_138304.1	Calml4	Mus musculus calmodulin-like 4 (Calml4), mRNA.	go_function: calcium ion binding [goid 0005509] [evidence ISS] [pmid 12466851]	2010002G05Rik	2.289e-06	1.51976
NM_025312.1	Sostdc1	Mus musculus sclerostin domain containing 1 (Sostdc1), mRNA.	go_component: extracellular space [goid 0005615] [evidence IDA] [pmid 14623234]; go_function: protein binding [goid 0005515] [evidence IPI] [pmid 14623234]; go_process: negative regulation of BMP signaling pathway [goid 0030514] [evidence IDA] [pmid 14623234]	0610006G05Rik;ectodin;Sostl	5.47896e-05	1.50198
NM_010923.1	Nnat	Mus musculus neuronatin (Nnat), transcript variant 2, mRNA.	go_process: development [goid 0007275] [evidence IEA]	5730414I02Rik;Peg5	5.52971e-05	1.50062
NM_016713.1	Map4k6	Mus musculus mitogen-activated protein kinase kinase kinase kinase 6 (Map4k6), transcript variant 2, mRNA.	go_function: protein serine/threonine kinase activity [goid 0004674] [evidence IEA]; go_function: ATP binding [goid 0005524] [evidence IEA]; go_function: kinase activity [goid 0016301] [evidence IEA]; go_function: transferase activity [goid 0016740] [evidence IEA]; go_function: small GTPase regulatory/interacting protein activity [goid 0005083] [evidence IEA]; go_function: protein kinase activity…	B55;MINK;Ysk2	0.00366296	1.49794
NM_016743.1	Nell2	Mus musculus nel-like 2 homolog (chicken) (Nell2), mRNA.	go_component: extracellular space [goid 0005615] [evidence TAS] [pmid 12466851]; go_function: calcium ion binding [goid 0005509] [evidence IEA]; go_function: structural molecule activity [goid 0005198] [evidence IEA]; go_process: cell adhesion [goid 0007155] [evidence IEA]	A330108N19Rik;mel91	0.000116528	1.48171
NM_020027.1	Bat2	Mus musculus HLA-B associated transcript 2 (Bat2), mRNA.		3110039B05Rik;Bat-2;D17H6S51E;G2;Wbp12	1.51389e-06	1.47979
NM_010923.1	Nnat	Mus musculus neuronatin (Nnat), transcript variant 2, mRNA.	go_process: development [goid 0007275] [evidence IEA]	5730414I02Rik;Peg5	9.07921e-05	1.43316
NM_033327.2	Zfp423	Mus musculus zinc finger protein 423 (Zfp423), mRNA.	go_component: nucleus [goid 0005634] [evidence ISS] [pmid 12393497]	Ebfaz;mKIAA0760;Roaz;Zfp104	0.00200064	1.42293
NM_026323.1	1600023A02Rik				0.000239623	1.41634
NM_012040.2	Pnck	Mus musculus pregnancy upregulated non-ubiquitously expressed CaM kinase (Pnck), mRNA.	go_function: ATP binding [goid 0005524] [evidence IEA]; go_function: protein serine/threonine kinase activity [goid 0004674] [evidence IEA]; go_function: transferase activity [goid 0016740] [evidence IEA]; go_function: kinase activity [goid 0016301] [evidence IEA]; go_function: protein kinase activity [goid 0004672] [evidence ISS] [pmid 12466851]; go_function: protein-tyrosine kinase activity [go…	Bstk3;Camk1b;caMKlb1;CaMKlb2;Punc	5.00592e-06	1.39585
NM_023128.2	Palm	Mus musculus paralemmin (Palm), mRNA.	go_component: plasma membrane [goid 0005886] [evidence IDA] [pmid 9813098]; go_component: membrane [goid 0016020] [evidence IEA]; go_component: kinesin complex [goid 0005871] [evidence IEA]; go_function: cytoskeletal regulator activity [goid 0008580] [evidence IDA] [pmid 9813098]; go_process: regulation of cell shape [goid 0008360] [evidence IDA] [pmid 9813098]; go_process: cellular morphogenesis…	mKIAA0270	1.59555e-05	1.33784
NM_138650.1	Dgkg	Mus musculus diacylglycerol kinase, gamma (Dgkg), mRNA.	go_function: diacylglycerol kinase activity [goid 0004143] [evidence IEA]; go_function: calcium ion binding [goid 0005509] [evidence IEA]; go_function: kinase activity [goid 0016301] [evidence IEA]; go_function: transferase activity [goid 0016740] [evidence IEA]; go_function: diacylglycerol binding [goid 0019992] [evidence IEA]; go_process: protein kinase C activation [goid 0007205] [evidence IEA…	2900055E17Rik;90kDa;Dagk3;E430001K23Rik	0.000363311	1.29575
NM_183136.1	C630041L24Rik	Mus musculus RIKEN cDNA C630041L24 gene (C630041L24Rik), mRNA.			3.35458e-05	1.27695
NM_026163.1	Pkp2				0.000257602	1.2641
NM_172930	6430550H21Rik				4.89952e-10	1.24647
NM_008034.2	Folr1	Mus musculus folate receptor 1 (adult) (Folr1), mRNA.	go_component: membrane [goid 0016020] [evidence IEA]; go_component: membrane fraction [goid 0005624] [evidence TAS] [pmid 11111049]; go_component: extracellular space [goid 0005615] [evidence TAS] [pmid 12466851]; go_function: receptor activity [goid 0004872] [evidence IEA]; go_function: folic acid binding [goid 0005542] [evidence TAS] [pmid 11111049]; go_function: folate transporter activity [go…	FBP1;Folbp-1;Folbp1	0.00176715	1.22671
NM_009933.1	Col6a1	Mus musculus procollagen, type VI, alpha 1 (Col6a1), mRNA.	go_component: extracellular matrix [goid 0005578] [evidence IEA]; go_component: collagen [goid 0005581] [evidence IEA]; go_component: microfibril [goid 0001527] [evidence IEA]; go_component: extracellular space [goid 0005615] [evidence TAS] [pmid 12466851]; go_function: extracellular matrix structural constituent [goid 0005201] [evidence IEA]; go_function: extracellular matrix structural constitu…	Col6a-1	0.000389666	1.22481
NM_174998.1	Hpcal4	Mus musculus hippocalcin-like 4 (Hpcal4), mRNA.	go_function: calcium ion binding [goid 0005509] [evidence ISS] [pmid 12466851]	AI846570;NVP-2	2.82118e-09	1.22457
NM_182993.1	Slc17a7				5.28026e-06	1.22246
NM_019626	Cbln1	Mus musculus cerebellin 1 precursor protein (Cbln1), mRNA.	go_component: membrane [goid 0016020] [evidence IEA]; go_component: synaptosome [goid 0019717] [evidence IEA]; go_component: extracellular space [goid 0005615] [evidence TAS] [pmid 12466851]		0.000705658	1.2216
NM_130457.2	Cntnap4	Mus musculus contactin associated protein 4 (Cntnap4), mRNA.	go_component: integral to membrane [goid 0016021] [evidence IEA]; go_component: dendrite [goid 0030425] [evidence IDA] [pmid 12093160]; go_function: cell adhesion molecule activity [goid 0005194] [evidence IEA]; go_function: protein binding [goid 0005515] [evidence IPI] [pmid 12093160]; go_process: cell adhesion [goid 0007155] [evidence IEA]; go_process: biological_process unknown [goid 0000004] …	Caspr4;E130114F09Rik	0.000297767	0.518693
NM_008855.1	Prkcb			Pkcb	0.0243052	-0.647931
NM_011846	Mmp17	Mus musculus matrix metalloproteinase 17 (Mmp17), mRNA.	go_component: extracellular matrix [goid 0005578] [evidence IEA]; go_function: hydrolase activity [goid 0016787] [evidence IEA]; go_function: metalloendopeptidase activity [goid 0004222] [evidence IEA]; go_function: metallopeptidase activity [goid 0008237] [evidence IEA]; go_function: zinc ion binding [goid 0008270] [evidence IEA]; go_process: proteolysis and peptidolysis [goid 0006508] [evidence…	MT4-MMP	0.000778515	-1.25902
NM_010076.1	Drd1a	Mus musculus dopamine receptor D1A (Drd1a), mRNA.	go_component: membrane [goid 0016020] [evidence IEA]; go_component: integral to membrane [goid 0016021] [evidence IEA]; go_component: integral to plasma membrane [goid 0005887] [evidence IEA]; go_component: membrane fraction [goid 0005624] [evidence IDA]	C030036C15Rik;Drd-1;Drd1;Gpcr15	0.000110023	-1.28414
XM_149833.1	3010022N24Rik	Mus musculus RIKEN cDNA 3010022N24 gene (3010022N24Rik), mRNA.			8.77134e-05	-1.28809
NM_008351.1	Il12a	Mus musculus interleukin 12a (Il12a), mRNA.	go_component: extracellular [goid 0005576] [evidence IEA]; go_component: extracellular space [goid 0005615] [evidence TAS] [pmid 12466851]; go_function: cytokine activity [goid 0005125] [evidence IEA]; go_function: growth factor activity [goid 0008083] [evidence IEA]; go_function: interleukin-12 receptor binding [goid 0005143] [evidence IEA]; go_process: immune response [goid 0006955] [evidence I…	Il-12a;IL-12p35;p35	0.00098222	-1.31606
NM_177287.2	C030025P15Rik	Mus musculus RIKEN cDNA C030025P15 gene (C030025P15Rik), mRNA.			0.000327571	-1.3573
NM_007841.2	Ddx6	Mus musculus DEAD (Asp-Glu-Ala-Asp) box polypeptide 6 (Ddx6), mRNA.	go_component: intracellular [goid 0005622] [evidence IEA]; go_component: nucleus [goid 0005634] [evidence IEA]; go_function: RNA binding [goid 0003723] [evidence IEA]; go_function: RNA helicase activity [goid 0003724] [evidence IEA]; go_function: helicase activity [goid 0004386] [evidence IEA]; go_function: ATP binding [goid 0005524] [evidence IEA]; go_function: ATP dependent helicase activity [g…	E230023J21Rik;HLR2;mRCK/P54	1.48343e-08	-1.37625
NM_009784.1	Cacna2d1	Mus musculus calcium channel, voltage-dependent, alpha2/delta subunit 1 (Cacna2d1), mRNA.	go_component: integral to membrane [goid 0016021] [evidence IEA]; go_component: extracellular space [goid 0005615] [evidence TAS] [pmid 12466851]; go_component: membrane [goid 0016020] [evidence ISS] [pmid 12466851]; go_function: voltage-gated ion channel activity [goid 0005244] [evidence IEA]; go_function: ion channel activity [goid 0005216] [evidence IEA]; go_function: calcium channel activity …	Cacna2;Cchl2a	0.00187212	-1.37814
NM_024228.1	1110015E22Rik	Mus musculus RIKEN cDNA 1110015E22 gene (1110015E22Rik), mRNA.	go_component: integral to membrane [goid 0016021] [evidence TAS] [pmid 12466851]; go_function: glycerophosphodiester phosphodiesterase activity [goid 0008889] [evidence ISS] [pmid 12466851]; go_process: glycerol metabolism [goid 0006071] [evidence ISS] [pmid 12466851]		0.000283886	-1.38189
NM_021304.2	Abhd1	Mus musculus abhydrolase domain containing 1 (Abhd1), mRNA.	go_component: cellular_component unknown [goid 0008372] [evidence ND]; go_function: hydrolase activity [goid 0016787] [evidence IEA]; go_process: biological_process unknown [goid 0000004] [evidence ND]	LABH-1;LABH1	0.000473966	-1.39726
NM_025424.1	1110060M21Rik	Mus musculus RIKEN cDNA 1110060M21 gene (1110060M21Rik), mRNA.	go_component: extracellular space [goid 0005615] [evidence TAS] [pmid 12466851]; go_process: electron transport [goid 0006118] [evidence ISS] [pmid 12466851]	Spuf	7.94553e-05	-1.41934
NM_008634.1	Mtap1b	Mus musculus microtubule-associated protein 1 B (Mtap1b), mRNA.	go_component: microtubule associated complex [goid 0005875] [evidence TAS] [pmid 11581286]; go_function: cytoskeletal regulatory protein binding [goid 0005519] [evidence TAS] [pmid 11581286]; go_process: microtubule bundling [goid 0001578] [evidence IMP] [pmid 11581286]; go_process: microtubule-based process [goid 0007017] [evidence TAS] [pmid 11581286]; go_process: dendrite morphogenesis [goid 0…	A230055D22;LC1;MAP1B;MAP5;Mtap-5;Mtap5	5.77829e-06	-1.45444
NM_015814.2	Dkk3	Mus musculus dickkopf homolog 3 (Xenopus laevis) (Dkk3), mRNA.	go_component: extracellular [goid 0005576] [evidence ISS] [pmid 10495270]; go_component: extracellular space [goid 0005615] [evidence TAS] [pmid 12466851]; go_process: development [goid 0007275] [evidence IEA]		2.63841e-05	-1.4833
NM_010858.3	Myl4	Mus musculus myosin, light polypeptide 4, alkali; atrial, embryonic (Myl4), mRNA.	go_component: myosin [goid 0016459] [evidence IEA]; go_component: cytoskeleton [goid 0005856] [evidence IEA]; go_function: calcium ion binding [goid 0005509] [evidence IEA]; go_process: cytoskeleton organization and biogenesis [goid 0007010] [evidence IEA]; go_process: muscle development [goid 0007517] [evidence IEA]	ALC1;AMLC;GT1;MLC1a;Myla;PRO1957	2.44586e-05	-1.49547
NM_177907.2	AI593442	Mus musculus expressed sequence AI593442 (AI593442), mRNA.		E130102D23	0.000512857	-1.51366
XM_132970.3	Tm7sf3	Mus musculus transmembrane 7 superfamily member 3 (Tm7sf3), mRNA.			1.46566e-05	-1.5233
NM_023220.1	2010106G01Rik	Mus musculus RIKEN cDNA 2010106G01 gene (2010106G01Rik), mRNA.	go_component: integral to membrane [goid 0016021] [evidence IEA]; go_function: peptidase activity [goid 0008233] [evidence IEA]; go_function: hydrolase activity [goid 0016787] [evidence IEA]; go_process: proteolysis and peptidolysis [goid 0006508] [evidence IEA]	C130089K23Rik	1.74347e-07	-1.56822
NM_008095.1	Gbas	Mus musculus glioblastoma amplified sequence (Gbas), mRNA.	go_component: cellular_component unknown [goid 0008372] [evidence ND]; go_component: extracellular space [goid 0005615] [evidence TAS] [pmid 12466851]; go_function: molecular_function unknown [goid 0005554] [evidence ND]; go_process: biological_process unknown [goid 0000004] [evidence ND]	Nipsnap2	3.6016e-05	-1.66206
NM_144828.1	Ppp1r1b	Mus musculus protein phosphatase 1, regulatory (inhibitor) subunit 1B (Ppp1r1b), mRNA.	go_component: cytoplasm [goid 0005737] [evidence TAS] [pmid 1533862]; go_function: protein phosphatase type 1, intrinsic regulator activity [goid 0008599] [evidence IEA]; go_function: protein phosphatase inhibitor activity [goid 0004864] [evidence TAS] [pmid 10854268]; go_function: type 1 serine/threonine specific protein phosphatase inhibitor activity [goid 0004865] [evidence TAS] [pmid 7485543]…	DARPP-32;Darpp32	3.27179e-05	-1.68372
NM_198866.1	Dbpht2	Mus musculus DNA binding protein with his-thr domain (Dbpht2), mRNA.	go_component: cellular_component unknown [goid 0008372] [evidence ND]; go_function: molecular_function unknown [goid 0005554] [evidence ND]; go_process: biological_process unknown [goid 0000004] [evidence ND]	Spot2	0.000228944	-1.70886
XM_204287.3	Rasd2				4.09942e-05	-1.73083
NM_008980.1	Ptpra	Mus musculus protein tyrosine phosphatase, receptor type, A (Ptpra), mRNA.	go_component: plasma membrane [goid 0005886] [evidence IEA]; go_component: integral to membrane [goid 0016021] [evidence IEA]; go_function: protein phosphatase activity [goid 0004721] [evidence IEA]; go_function: protein tyrosine phosphatase activity [goid 0004725] [evidence IEA]; go_function: receptor activity [goid 0004872] [evidence IEA]; go_function: hydrolase activity [goid 0016787] [evidenc…	PTP[a];Ptpa;PTPalpha;RPTR[a];RPTRalpha	0.00207291	-1.77589
NM_021514.2	Pfkm	Mus musculus phosphofructokinase, muscle (Pfkm), mRNA.	go_component: 6-phosphofructokinase complex [goid 0005945] [evidence IEA]; go_function: kinase activity [goid 0016301] [evidence IEA]; go_function: catalytic activity [goid 0003824] [evidence IEA]; go_function: transferase activity [goid 0016740] [evidence IEA]; go_function: magnesium ion binding [goid 0000287] [evidence IEA]; go_function: 6-phosphofructokinase activity [goid 0003872] [evidence I…	PFK-M;Pfka	8.92514e-05	-1.82952
NM_010688.2	Lasp1	Mus musculus LIM and SH3 protein 1 (Lasp1), mRNA.		Def-4;SH3P6	8.64587e-06	-1.8481
NM_010600.1	Kcnh1	Mus musculus potassium voltage-gated channel, subfamily H (eag-related), member 1 (Kcnh1), mRNA.	go_component: integral to plasma membrane [goid 0005887] [evidence IEA]; go_component: integral to membrane [goid 0016021] [evidence TAS] [pmid 12466851]; go_component: membrane [goid 0016020] [evidence IEA]; go_function: potassium channel activity [goid	M-eag	2.20926e-05	-1.85129
NM_009030.1	Rbbp4	Mus musculus retinoblastoma binding protein 4 (Rbbp4), mRNA.	go_component: nucleus [goid 0005634] [evidence IEA]; go_process: DNA repair [goid 0006281] [evidence IEA]; go_process: DNA replication [goid 0006260] [evidence IEA]; go_process: cell cycle [goid 0007049] [evidence IEA]	mRbAp48	6.06996e-05	-1.87215
NM_008420.3	Kcnb1	Mus musculus potassium voltage gated channel, Shab-related subfamily, member 1 (Kcnb1), mRNA.	go_component: integral to plasma membrane [goid 0005887] [evidence IEA]; go_component: membrane [goid 0016020] [evidence ISS] [pmid 12466851]; go_component: voltage-gated potassium channel complex [goid 0008076] [evidence ISS] [pmid 12466851]; go_componen	Kcr1-1;Kv2.1;Shab	2.289e-06	-1.98162
NM_011035	Pak1	Mus musculus p21 (CDKN1A)-activated kinase 1 (Pak1), mRNA.	go_component: cytoplasm [goid 0005737] [evidence IDA] [pmid 12950086]; go_component: nucleus [goid 0005634] [evidence IDA] [pmid 12950086]; go_component: axon [goid 0030424] [evidence IDA] [pmid 12950086]; go_component: growth cone [goid 0030426] [evidence IDA] [pmid 11604394]; go_function: ATP binding [goid 0005524] [evidence IEA]; go_function: protein kinase activity [goid 0004672] [evidence IE…	PAK-1	1.1483e-05	-2.0646
XM_194020.3	Acvr1c	Mus musculus activin A receptor, type IC (Acvr1c), mRNA.			1.56399e-05	-2.09785
NM_007624	Cbx3	Mus musculus chromobox homolog 3 (Drosophila HP1 gamma) (Cbx3), mRNA.	go_component: chromatin [goid 0005717] [evidence IEA]; go_component: nucleus [goid 0005634] [evidence IEA]; go_component: chromatin [goid 0000785] [evidence IEA]; go_function: chromatin binding [goid 0003682] [evidence IEA]; go_process: chromatin assembly/disassembly [goid 0006333] [evidence IEA]; go_process: regulation of transcription, DNA-dependent [goid 0006355] [evidence IEA]; go_process: ch…	HP1g;M32	5.54029e-08	-2.17139
NM_008324.1	Indo	Mus musculus indoleamine-pyrrole 2,3 dioxygenase (Indo), mRNA.	go_function: oxidoreductase activity [goid 0016491] [evidence IEA]; go_function: indoleamine-pyrrole 2,3-dioxygenase activity [goid 0004426] [evidence IDA] [pmid 11751753]; go_function: defense/immunity protein activity [goid 0003793] [evidence TAS] [pmid 2419335]; go_function: oxidoreductase activity, acting on single donors with incorporation of molecular oxygen, incorporation of two atoms of o…	Ido	0.00142022	-2.19043
NM_008451.1	Klc2	Mus musculus kinesin light chain 2 (Klc2), mRNA.	go_component: kinesin complex [goid 0005871] [evidence IEA]; go_function: microtubule motor activity [goid 0003777] [evidence IEA]; go_function: motor activity [goid 0003774] [evidence IEA]; go_process: microtubule-based process [goid 0007017] [evidence IEA]		4.47371e-06	-2.20197
NM_152817.2	2610511O17Rik	Mus musculus RIKEN cDNA 2610511O17 gene (2610511O17Rik), mRNA.			0.000529071	-2.24034
NM_009124.2	Sca1	Mus musculus spinocerebellar ataxia 1 homolog (human) (Sca1), mRNA.	go_component: nucleus [goid 0005634] [evidence IEA]; go_function: RNA binding [goid 0003723] [evidence IEA]	Ataxin-1;Atx1	2.289e-06	-2.3323
NM_011268.1	Rgs9	Mus musculus regulator of G-protein signaling 9 (Rgs9), mRNA.	go_component: heterotrimeric G-protein complex [goid 0005834] [evidence IEA]; go_function: heterotrimeric G-protein GTPase activity [goid 0003927] [evidence IEA]; go_function: signal transducer activity [goid 0004871] [evidence IEA]; go_function: GTPase activator activity [goid 0005096] [evidence TAS] [pmid 11342430]; go_process: signal transduction [goid 0007165] [evidence IEA]; go_process: G-pr…		0.00011194	-2.35093
NM_026218.1	Fgfr1op2	Mus musculus FGFR1 oncogene partner 2 (Fgfr1op2), mRNA.		1500031J01Rik	0.00375737	-3.20795
NM_133779.1	Pigt	Mus musculus phosphatidylinositol glycan, class T (Pigt), mRNA.		4930534E15Rik;CGI-06	1.87047e-06	-3.21557
