# Supplementary material for: Effects of Chronic Stress on Prefrontal Cortex Transcriptome in Mice Displaying Different Genetic Backgrounds
Source: J Mol Neurosci. 2012 Jul 27;50(1):33–57. doi: 10.1007/s12031-012-9850-1 (PMC3622021; doi:10.1007/s12031-012-9850-1)
Supplement: Supplementary file 3 — (XLS 61 kb) [file 12031_2012_9850_MOESM3_ESM.xls]

## Sheet: Sheet1
Accession	Symbol	Probe_Sequence	Definition	Ontology	Synonym	adj.P.Val.	(LA) CMS vs NS (LA) foldChange (frontal cortex)
NM_009794.1	Capn2	AGTAATGAGATCACTCTGACCAACTGAGCCAGGTGTGCCGTCTGCAAGAA	Mus musculus calpain 2 (Capn2), mRNA.	go_component: intracellular [goid 0005622] [evidence IEA]; go_function: cysteine-type endopeptidase activity [goid 0004197] [evidence IEA]; go_function: calpain activity [goid 0004198] [evidence TAS] [pmid 10825211]; go_function: calcium ion binding [goid 0005509] [evidence IEA]; go_function: cysteine-type peptidase activity [goid 0008234] [evidence IEA]; go_function: hydrolase activity [goid 001…	Capa-2;Capa2;m-calpin	0.00135897	3.76277
NM_013697.1	Ttr	CTTGCTCTATAAACCGTGTTAGCAGCTCAGGAAGATGCCGTGAAGCATTC	Mus musculus transthyretin (Ttr), mRNA.	go_component: extracellular space [goid 0005615] [evidence TAS] [pmid 12466851]; go_function: retinol binding [goid 0019841] [evidence IEA]; go_function: carrier activity [goid 0005386] [evidence IEA]; go_function: steroid binding [goid 0005496] [evidence IEA]; go_process: transport [goid 0006810] [evidence IEA]; go_process: thyroid hormone generation [goid 0006590] [evidence IEA]	prealbumin	0.00253614	2.5431
NM_011102.2	Prkcc	CCGTTGGATCGATTGGGAGAGGTTGGAGAGACTGGAAATTGCACCTCCTT	Mus musculus protein kinase C, gamma (Prkcc), mRNA.	go_function: protein serine/threonine kinase activity [goid 0004674] [evidence ISS] [pmid 12466851]; go_function: protein kinase activity [goid 0004672] [evidence ISS] [pmid 12466851]; go_function: protein-tyrosine kinase activity [goid 0004713] [evidence ISS] [pmid 12466851]; go_function: calcium ion binding [goid 0005509] [evidence ISS] [pmid 12466851]; go_function: ATP binding [goid 0005524] […	Pkcc;PKCgamma	0.000369998	2.54267
XM_144634.1	1300006M19Rik	GAGAAATTATCCCCAAATTGGTCCGGGTCTATGTACAGGAAACGCCGTCC	Mus musculus RIKEN cDNA 1300006M19 gene (1300006M19Rik), mRNA.		AI585895	0.000848282	2.38494
NM_177411.2	Rab5b	TACCACTAGGGGCTCCTACCACAAAGGCTGCTTGTCCAATGACAGGGCAG	Mus musculus RAB5B, member RAS oncogene family (Rab5b), mRNA.	go_component: endocytic vesicle [goid 0030139] [evidence IDA] [pmid 7789520]; go_function: GTPase activity [goid 0003924] [evidence TAS] [pmid 7789520]; go_process: endosome organization and biogenesis [goid 0007032] [evidence IDA] [pmid 7789520]; go_process: regulation of endocytosis [goid 0030100] [evidence IDA] [pmid 7789520]	C030027M18Rik	7.78311e-06	2.35661
NM_016743.1	Nell2	GCAGCTGGATAGACTGATGTCGATTATGGATTCGTGGGGCCTGAGGAACA	Mus musculus nel-like 2 homolog (chicken) (Nell2), mRNA.	go_component: extracellular space [goid 0005615] [evidence TAS] [pmid 12466851]; go_function: calcium ion binding [goid 0005509] [evidence IEA]; go_function: structural molecule activity [goid 0005198] [evidence IEA]; go_process: cell adhesion [goid 0007155] [evidence IEA]	A330108N19Rik;mel91	2.36456e-05	2.28508
NM_207233	BC040774	CCAACAAACAGAAAGTTCACCTTGTCATGCACACTCTCCATATCCTCCTC				1.61257e-05	2.19844
NM_007833.1	Dcn	GGCTGCATAGTTAGTGTTAATTACATCGCAGCTTTGAGGGCTCCTGTGGC	Mus musculus decorin (Dcn), mRNA.	go_component: extracellular matrix [goid 0005578] [evidence IEA]; go_component: extracellular space [goid 0005615] [evidence TAS] [pmid 12466851]	DC;DSPG2;PG40;PGII;PGS2;SLRR1B	1.75244e-05	2.13338
NM_177411.2	Rab5b	CCTCCTTCATTCCCCCACTTACTCTTACTTAATCCGTGTACCACTAGGGG	Mus musculus RAB5B, member RAS oncogene family (Rab5b), mRNA.	go_component: endocytic vesicle [goid 0030139] [evidence IDA] [pmid 7789520]; go_function: GTPase activity [goid 0003924] [evidence TAS] [pmid 7789520]; go_process: endosome organization and biogenesis [goid 0007032] [evidence IDA] [pmid 7789520]; go_process: regulation of endocytosis [goid 0030100] [evidence IDA] [pmid 7789520]	C030027M18Rik	0.00914611	2.04389
NM_010273.1	Gdi1	GATGCCAATTCCTGCCAAATTATCATCCCTCAGAACCAGGTCAACAGGAA	Mus musculus guanosine diphosphate (GDP) dissociation inhibitor 1 (Gdi1), mRNA.	go_function: GTPase activator activity [goid 0005096] [evidence IEA]; go_function: Rab GTPase activator activity [goid 0005097] [evidence IEA]; go_function: RAB GDP-dissociation inhibitor activity [goid 0005093] [evidence ISS] [pmid 12466851]; go_process: protein transport [goid 0015031] [evidence ISS] [pmid 12466851]	GDIA;GDIalpha;MGC21593	7.78311e-06	1.99409
NM_010273.1	Gdi1	CCAGGTCAACAGGAAGTCAGACATCTATGTGTGCATGATCTCCTATGCGC	Mus musculus guanosine diphosphate (GDP) dissociation inhibitor 1 (Gdi1), mRNA.	go_function: GTPase activator activity [goid 0005096] [evidence IEA]; go_function: Rab GTPase activator activity [goid 0005097] [evidence IEA]; go_function: RAB GDP-dissociation inhibitor activity [goid 0005093] [evidence ISS] [pmid 12466851]; go_process: protein transport [goid 0015031] [evidence ISS] [pmid 12466851]	GDIA;GDIalpha;MGC21593	0.000794778	1.98596
NM_030890.1	ORF31	TGGTGTCTGCCGAGATCGCTTCACGCGAAGCCCGGAATTTCTCCTTCATC	Mus musculus open reading frame 31 (ORF31), mRNA.		Bat-4;Bat4;D17H6S54E;G5b;NG5	3.35217e-06	1.91261
NM_007906.2	Eef1a2	TAAATATGCCTGGGTGCTGGACAAGCTGAAGGCCGAGCGGGAACGAGGCA	Mus musculus eukaryotic translation elongation factor 1 alpha 2 (Eef1a2), mRNA.	go_component: eukaryotic translation elongation factor 1 complex [goid 0005853] [evidence IDA] [pmid 9588196]; go_component: nucleus [goid 0005634] [evidence ISS] [pmid 12466851]; go_component: cytoplasm [goid 0005737] [evidence ISS] [pmid 12466851]; go_function: translation elongation factor activity [goid 0003746] [evidence IDA] [pmid 9588196]; go_function: ATP binding [goid 0005524] [evidence …	Eef1a;S1;wasted;wst	1.25487e-06	1.89831
NM_016743.1	Nell2	GTGGATCCACAGTGCCTTCAGGAGCTGTGAAGTTAACTGCCTCATGGGAG	Mus musculus nel-like 2 homolog (chicken) (Nell2), mRNA.	go_component: extracellular space [goid 0005615] [evidence TAS] [pmid 12466851]; go_function: calcium ion binding [goid 0005509] [evidence IEA]; go_function: structural molecule activity [goid 0005198] [evidence IEA]; go_process: cell adhesion [goid 0007155] [evidence IEA]	A330108N19Rik;mel91	0.000467914	1.898
NM_153581.2	Gpm6a	CACTTGACAGCCAGTCTCTAAGCAAACAAGAGGCGCGAGGGAGCCTCAGC	Mus musculus glycoprotein m6a (Gpm6a), mRNA.	go_component: integral to membrane [goid 0016021] [evidence TAS] [pmid 12466851]	Gpm6;M6A;MGC38999	0.00125728	1.891
NM_013603.1	Mt3	AGGAACCAAGCTACGGCGGCTGCTGGACTGGATATGGACCCTGAGACCTG	Mus musculus metallothionein 3 (Mt3), mRNA.	go_function: heavy metal binding [goid 0005505] [evidence IEA]; go_function: metal ion binding [goid 0046872] [evidence IEA]	MT-3	7.42239e-06	1.89038
NM_010273.1	Gdi1	ATGATGCCAATTCCTGCCAAATTATCATCCCTCAGAACCAGGTCAACAGG	Mus musculus guanosine diphosphate (GDP) dissociation inhibitor 1 (Gdi1), mRNA.	go_function: GTPase activator activity [goid 0005096] [evidence IEA]; go_function: Rab GTPase activator activity [goid 0005097] [evidence IEA]; go_function: RAB GDP-dissociation inhibitor activity [goid 0005093] [evidence ISS] [pmid 12466851]; go_process: protein transport [goid 0015031] [evidence ISS] [pmid 12466851]	GDIA;GDIalpha;MGC21593	0.00158509	1.86345
NM_016669.1	Crym	CCAGTCCCCAGTGAATGGTAGTGATTGTCATTCATAAGTACTGACACCCC	Mus musculus crystallin, mu (Crym), mRNA.	go_component: cytoplasm [goid 0005737] [evidence IEA]; go_function: structural constituent of eye lens [goid 0005212] [evidence IEA]; go_process: sensory organ development [goid 0007423] [evidence IEA]		9.23964e-06	1.84976
NM_011413	Slp	ATGGCAGAGCTGCCTTCCGTCTCTTTGAGTCCAAGATCACCCAAGTCCTG	Mus musculus sex-limited protein (Slp), mRNA.			2.36038e-05	1.83676
NM_010923.1	Nnat	GGGTAGGATTCGCTTTTCGAAATCCTCCAGGGACACAGCCCATTGCGAGA	Mus musculus neuronatin (Nnat), transcript variant 2, mRNA.	go_process: development [goid 0007275] [evidence IEA]	5730414I02Rik;Peg5	0.000288385	1.8309
NM_013915.1	Zfp238	GTGTGGCAACTTCTGGTTTTCTGATGGTCCCCAGTGAGAGAAATCTGACA	Mus musculus zinc finger protein 238 (Zfp238), mRNA.	go_component: nucleus [goid 0005634] [evidence IEA]; go_function: DNA binding [goid 0003677] [evidence IEA]; go_function: protein binding [goid 0005515] [evidence IEA]; go_process: regulation of transcription, DNA-dependent [goid 0006355] [evidence IEA]	RP58	0.000253939	1.81285
NM_198607.1	4930572J05Rik	ACTCAGGGACAGTGGGCCATCTGGAGGGTCACCTCATAGCAGGGAAGCAA	Mus musculus RIKEN cDNA 4930572J05 gene (4930572J05Rik), mRNA.		MGC54796	0.00302864	1.79011
NM_007833.1	Dcn	GTGCGTTCTGCCATTCAACTTGGAAACTACAAGTAACCCTCAGACGGCCT	Mus musculus decorin (Dcn), mRNA.	go_component: extracellular matrix [goid 0005578] [evidence IEA]; go_component: extracellular space [goid 0005615] [evidence TAS] [pmid 12466851]	DC;DSPG2;PG40;PGII;PGS2;SLRR1B	0.00258009	1.77609
NM_007458.1	Ap2a1	ACCCTGAGAACTTTGTGGGTGCTGGAATCATCCAGACGAAGGCCCTGCAG	Mus musculus adaptor protein complex AP-2, alpha 1 subunit (Ap2a1), mRNA.	go_component: Golgi apparatus [goid 0005794] [evidence IEA]; go_component: coated pit [goid 0005905] [evidence IEA]; go_component: secretory granule [goid 0030141] [evidence TAS] [pmid 9714600]; go_component: membrane coat [goid 0030117] [evidence IDA] [pmid 11879655]; go_function: structural molecule activity [goid 0005198] [evidence IEA]; go_function: protein transporter activity [goid 0008565]…	Adtaa	0.000205606	1.76201
NM_175696.2	C530028O21Rik	CTCGTGTTGCCTATGTCCTGCCCCCTTTACATTCTCTGTGCCCATCTCAG	Mus musculus RIKEN cDNA C530028O21 gene (C530028O21Rik), mRNA.			0.000129509	1.74027
NM_177777.3	D11Wsu47e	GCCGAGAGCAGAAGAAACACTTTACATTTGTACCAGGTCGCGAAGGGTGC	Mus musculus DNA segment, Chr 11, Wayne State University 47, expressed (D11Wsu47e), mRNA.		MGC30773;MGC57008	0.000345585	1.67293
NM_019430.1	Cacng3	GACAGAGGTATCCAGATGTTGATCACTACTGTAGGAGCCTTCGCAGCTTT	Mus musculus calcium channel, voltage-dependent, gamma subunit 3 (Cacng3), mRNA.	go_component: membrane [goid 0016020] [evidence IEA]; go_component: integral to membrane [goid 0016021] [evidence TAS] [pmid 12466851]; go_component: voltage-gated calcium channel complex [goid 0005891] [evidence ISS] [pmid 12466851]; go_function: ion channel activity [goid 0005216] [evidence IEA]; go_function: voltage-gated ion channel activity [goid 0005244] [evidence IEA]; go_function: calcium…		7.10124e-06	1.66331
NM_019505.1	Dgke	GTTGGCGTCTATGGGTCTTTCCACTGTGCTCAAATCCAGGTGAAACTGGC	Mus musculus diacylglycerol kinase, epsilon (Dgke), mRNA.	go_component: integral to membrane [goid 0016021] [evidence IEA]; go_function: diacylglycerol kinase activity [goid 0004143] [evidence IEA]; go_function: kinase activity [goid 0016301] [evidence IEA]; go_function: transferase activity [goid 0016740] [evidence IEA]; go_function: diacylglycerol binding [goid 0019992] [evidence IEA]; go_function: ATP binding [goid 0005524] [evidence ISS] [pmid 12466…	DAGK6;DGK	0.00114469	1.66156
NM_144521.1	1110031B06Rik	TGCAGAAGAACTTGCCACTGTTCTCTGAGGGGGAAGCCCAGGAGCTGACA	Mus musculus RIKEN cDNA 1110031B06 gene (1110031B06Rik), mRNA.			1.28708e-05	1.65399
NM_198625.1	BC060632	AGTTACCACAGGGCTCCCCGAGGCTGCTTAGCGAGTTATCTCCAGGGTCT				7.56449e-05	1.64729
NM_019535.2	Sh3gl2	CCAAACCACGGATGAGCCTAGAGTTTGCCACTGGAGACAGTACTCAGCCC	Mus musculus SH3-domain GRB2-like 2 (Sh3gl2), mRNA.	go_component: kinesin complex [goid 0005871] [evidence IEA]; go_function: protein binding [goid 0005515] [evidence IDA] [pmid 9630982]	9530001L19Rik;EEN-B1;Sh3d2a;SH3PA	0.00308116	1.64503
NM_016920.1	Atp6v0a1	CACTGGGACTGGCTTCAAGTTCCTCCCCTTCTCCTTTGAGCACATTCGGG	Mus musculus ATPase, H+ transporting, lysosomal V0 subunit a isoform 1 (Atp6v0a1), mRNA.	go_component: integral to membrane [goid 0016021] [evidence IEA]; go_component: membrane [goid 0016020] [evidence IEA]; go_component: cytoplasm [goid 0005737] [evidence IDA] [pmid 10722719]; go_function: hydrogen-exporting ATPase activity, phosphorylative mechanism [goid 0008553] [evidence IEA]; go_function: hydrogen ion transporter activity [goid 0015078] [evidence IEA]; go_function: hydrogen-tr…	ATP6a1;Atp6n1;Atp6n1a;Atpv0a1;Vpp-1;Vpp1	0.00133524	1.61823
NM_010147	Epn1	GTCTCAGTCCTGTGCCCCCAGTTCCTGGAGCGCCACCCACCTACATCTCT	Mus musculus epsin 1 (Epn1), mRNA.	go_function: lipid binding [goid 0008289] [evidence IEA]; go_process: endocytosis [goid 0006897] [evidence IEA]	Ibp1	0.00335295	1.58984
NM_170597.2	Creg2	CCACCTCACTGGTACCTTTTGCTATGTTAGCTTGTTATGAGTTAGCTCCT	Mus musculus cellular repressor of E1A-stimulated genes 2 (Creg2), mRNA.	go_component: endoplasmic reticulum [goid 0005783] [evidence IDA] [pmid 12408961]; go_component: Golgi apparatus [goid 0005794] [evidence IDA] [pmid 12408961]; go_function: ATP binding [goid 0005524] [evidence ISS] [pmid 12466851]; go_function: tRNA ligase activity [goid 0004812] [evidence ISS] [pmid 12466851]; go_function: molecular_function unknown [goid 0005554] [evidence ND]; go_process: tRNA…	A830098L22Rik	0.00125728	1.57245
NM_031392.2	Wdr6	TCTCGCAAGTATTCCAGTAGGGTGTTGCATAGGAGGACCAAGAACACGCC	Mus musculus WD repeat domain 6 (Wdr6), mRNA.	go_component: cellular component unknown [goid 0008372] [evidence ND]; go_function: molecular function unknown [goid 0005554] [evidence ND]; go_process: biological process unknown [goid 0000004] [evidence ND]		0.000120878	1.5592
NM_010923.1	Nnat	TTCCCCCCGCCTTCGAAAGCCCTCCCCAAAATGTGTCACTTGATTTGGAT	Mus musculus neuronatin (Nnat), transcript variant 2, mRNA.	go_process: development [goid 0007275] [evidence IEA]	5730414I02Rik;Peg5	0.0101591	1.53217
NM_133766.1	C920006C10Rik	TTGACCAACAAGATTGCGGAGTCCCTGGGTGGCAGCGGGTACAGTGTGGA	Mus musculus RIKEN cDNA C920006C10 gene (C920006C10Rik), mRNA.		mKIAA0143	0.0341684	1.51775
NM_145922.1	Kcnc4	CAAGACGCCCTCTCGTCCAACTATGCCCACGCTGAAGTCCTCACCCTCTC	Mus musculus potassium voltage gated channel, Shaw-related subfamily, member 4 (Kcnc4), mRNA.	go_component: integral to plasma membrane [goid 0005887] [evidence IEA]; go_component: integral to membrane [goid 0016021] [evidence TAS] [pmid 12466851]; go_component: membrane [goid 0016020] [evidence ISS] [pmid 12466851]; go_component: voltage-gated po	Kcr2-4;KSHIIIC;Kv3.4	0.0135974	1.5125
XM_129134.3	C130048D07Rik	ATGTTGGAACGCACCAGCAGCGGTGGCTTTGGAGGCAACGATGGCTTCCT	Mus musculus RIKEN cDNA C130048D07 gene (C130048D07Rik), mRNA.			5.14628e-05	1.50017
NM_029999.3	Lbh	CCTACCCCAGTTATCTGTCTTGGTCTTGCCGTGTGATGGGATGTGCTTGT	Mus musculus limb-bud and heart (Lbh), mRNA.	go_component: nucleus [goid 0005634] [evidence IDA] [pmid 11336496]; go_function: transcriptional activator activity [goid 0016563] [evidence IDA] [pmid 11336496]; go_process: regulation of transcription from Pol II promoter [goid 0006357] [evidence IDA] [pmid 11336496]	1810009F10Rik;6720416L16Rik	0.00138276	1.49595
NM_023230.1	Ube2v1	GGATCAAGAAGGTGTTGAAATCGGTTTCCTGTGGGAGCGGTGGGCACAGC	Mus musculus ubiquitin-conjugating enzyme E2 variant 1 (Ube2v1), mRNA.	go_function: protein binding [goid 0005515] [evidence IPI] [pmid 12039045]; go_function: ligase activity [goid 0016874] [evidence IEA]	0610011J09Rik;AI256840;CROC1;D7Bwg1382e	3.16375e-06	1.4898
NM_009716	Atf4	TCGAGTTAAGCACATTCCTCGAATCCAGCAAAGCCCCACAACATGACCGA	Mus musculus activating transcription factor 4 (Atf4), mRNA.	go_component: nucleus [goid 0005634] [evidence IEA]; go_component: transcription factor complex [goid 0005667] [evidence IC] [pmid 11916968]; go_function: DNA binding [goid 0003677] [evidence IDA] [pmid 12749859]; go_function: transcription factor activit	Atf-4;C/ATF;CREB2;TAXREB67	0.000673526	1.45245
NM_010818.2	Cd200	GGTGTCCCAGCTCTGGTTTTGTTCTTAGGTCCGCCAGTGTGTTTCCCTGT	Mus musculus Cd200 antigen (Cd200), mRNA.	go_component: membrane [goid 0016020] [evidence IEA]; go_function: protein binding [goid 0005515] [evidence IPI]	Mox2;OX2	0.000714761	1.43926
NM_052994.2	Spock2	CCGCTGGGGAGCTATGCTCTGTGTGTCCCTGGATCTTCTGGTTTTGTATC	Mus musculus sparc/osteonectin, cwcv and kazal-like domains proteoglycan 2 (Spock2), mRNA.	go_component: extracellular matrix [goid 0005578] [evidence IEA]; go_component: extracellular space [goid 0005615] [evidence TAS] [pmid 12466851]; go_function: serine-type endopeptidase inhibitor activity [goid 0004867] [evidence IEA]; go_function: calcium ion binding [goid 0005509] [evidence IEA]	mKIAA0275	1.3072e-06	1.43863
NM_009156.1	Sepw1	CCACCAAGTCAGGCCAGAGATGGATTCTGGCTGTGGGTGCCTCCCCAGAA	Mus musculus selenoprotein W, muscle 1 (Sepw1), mRNA.	go_function: selenium binding [goid 0008430] [evidence ISS] [pmid 12466851]		7.57465e-06	1.39128
NM_010762.2	Mal	GGCCACCACTTCCCTGATGATCTTGTACATAATTGGTACTCATGGCGGTG	Mus musculus myelin and lymphocyte protein, T-cell differentiation protein (Mal), mRNA.	go_component: integral to membrane [goid 0016021] [evidence TAS] [pmid 12466851]; go_component: membrane [goid 0016020] [evidence IEA]	MPV17;VIP17	0.00136464	1.37353
NM_008687.2	Nfib	GCTCTATGGAAGAAATGCCTCTATGTGGGTAAAGGGTTACCTCTGCATGC	Mus musculus nuclear factor I/B (Nfib), mRNA.	go_component: intracellular [goid 0005622] [evidence IEA]; go_component: nucleus [goid 0005634] [evidence IEA]; go_function: DNA binding [goid 0003677] [evidence IEA]; go_function: transcription factor activity [goid 0003700] [evidence IEA]; go_function: translation regulator activity [goid 0045182] [evidence IEA]; go_process: DNA replication [goid 0006260] [evidence IEA]; go_process: regulation …	6720429L07Rik	0.0216503	1.37291
NM_010814.1	Mog	CCTGTTCTTGGACCCCTGGTTGCCTTGATCATCTGCTACAACTGGCTGCA	Mus musculus myelin oligodendrocyte glycoprotein (Mog), mRNA.	go_component: integral to membrane [goid 0016021] [evidence IEA]		6.87804e-07	1.37183
NM_025868.1	2310042M24Rik	GTTTAGTAAAGTGGCCAACGCCATCCTTTTCTTCCGACTGGATATTCGAA	Mus musculus RIKEN cDNA 2310042M24 gene (2310042M24Rik), mRNA.	go_component: integral to membrane [goid 0016021] [evidence TAS] [pmid 12466851]; go_component: nucleus [goid 0005634] [evidence ISS] [pmid 12466851]; go_function: DNA binding [goid 0003677] [evidence ISS] [pmid 12466851]		0.000464742	1.3633
NM_010814.1	Mog	CACTGTTTGTTATTGTGCCTGTTCTTGGACCCCTGGTTGCCTTGATCATC	Mus musculus myelin oligodendrocyte glycoprotein (Mog), mRNA.	go_component: integral to membrane [goid 0016021] [evidence IEA]		1.66902e-05	1.36021
NM_008729.1	Catnd2	CCTTACGGGATGCTGGTGGCATCGAGAAGTTGGTCGGCATCTCTAAAAGC	Mus musculus catenin delta 2 (Catnd2), mRNA.	go_component: cytoskeleton [goid 0005856] [evidence IEA]; go_component: kinesin complex [goid 0005871] [evidence IEA]; go_function: structural molecule activity [goid 0005198] [evidence IEA]; go_function: cell adhesion molecule activity [goid 0005194] [evidence IEA]; go_process: cell adhesion [goid 0007155] [evidence IEA]; go_process: development [goid 0007275] [evidence IEA]	Ctnnd2;Nprap	0.00011226	1.35774
NM_007765.3	Crmp1	GCATGTTAGTAAGTTACGTATGCAAGTCTGAGCGCGCGCGGCTGATGGAC	Mus musculus collapsin response mediator protein 1 (Crmp1), mRNA.	go_function: hydrolase activity, acting on carbon-nitrogen (but not peptide) bonds, in cyclic amides [goid 0016812] [evidence IEA]; go_function: hydrolase activity [goid 0016787] [evidence IEA]	Dpysl1;DRP-1;Ulip3	7.20924e-05	1.35707
NM_183136.1	C630041L24Rik	GTGCACTAGGGTGTACGAAGCCTTAGGGAGTGTTAAAAGAGAACAGCACC	Mus musculus RIKEN cDNA C630041L24 gene (C630041L24Rik), mRNA.			0.00186442	1.35223
NM_027867.2	Brms1l	GACTTCACCTCTGCAGACATTCCCTGCAGGTATACTCCACAGTTGCCAAA	Mus musculus breast cancer metastasis-suppressor 1-like (Brms1l), mRNA.	go_process: protein targeting [goid 0006605] [evidence ISS] [pmid 12466851]	0710008O11Rik;D12Ertd407e	0.000191203	1.33477
NM_011867.1	Slc26a4	GCCCTGAGAATTAGCAATGTTCGGATGTGCTGCAGTGACTCACTATGTGC	Mus musculus solute carrier family 26, member 4 (Slc26a4), mRNA.	go_component: integral to membrane [goid 0016021] [evidence TAS] [pmid 12466851]; go_component: membrane [goid 0016020] [evidence IEA]; go_function: sulfate porter activity [goid 0008271] [evidence IEA]; go_function: anion transporter activity [goid 0008509] [evidence ISS] [pmid 10449762]; go_function: chloride transporter activity [goid 0015108] [evidence ISS] [pmid 12466851]; go_function: sulfa…	Pds	6.78385e-06	1.31579
XM_126580.1	Thra	GCACTACGTCAACCACCGCAAACACAACATTCCGCACTTCTGGCCCAAGC	Mus musculus thyroid hormone receptor alpha (Thra), mRNA.	go_component: intracellular [goid 0005622] [evidence IEA]; go_component: nucleus [goid 0005634] [evidence TAS] [pmid 9927422]; go_function: steroid hormone receptor activity [goid 0003707] [evidence IEA]; go_function: ligand-dependent nuclear receptor act	6430529J03Rik;Erba;Nr1a1;Rvr;T3R[a];T3Ralpha;Thra1;Thra2	9.81937e-05	1.31421
NM_011246.2	Rasgrp1	GGCACATCAGCACATCTACCTAGAAGTGAACTCCTAGCGATGTAGCCTGG	Mus musculus RAS guanyl releasing protein 1 (Rasgrp1), mRNA.	go_function: guanyl-nucleotide exchange factor activity [goid 0005085] [evidence ISS] [pmid 12466851]; go_function: calcium ion binding [goid 0005509] [evidence ISS] [pmid 12466851]; go_process: intracellular signaling cascade [goid 0007242] [evidence ISS] [pmid 12466851]; go_process: small GTPase mediated signal transduction [goid 0007264] [evidence ISS] [pmid 12466851]	Rasgrp	0.00322616	1.30679
NM_007586.1	Calb2	GCTGTCTTCTCAGAGCTACTGTGGAGGGTGACTGCCCTCTCCTTGTGTTC	Mus musculus calbindin 2 (Calb2), mRNA.	go_component: gap junction [goid 0005921] [evidence IDA] [pmid 12868005]; go_function: calcium ion binding [goid 0005509] [evidence IEA]	calretinin;CR	9.81937e-05	1.29194
NM_138650.1	Dgkg	CCGTTTCCATTCTTGGTTCCCTCTGCTGTCCATGGGTACTTGTTCGCTTC	Mus musculus diacylglycerol kinase, gamma (Dgkg), mRNA.	go_function: diacylglycerol kinase activity [goid 0004143] [evidence IEA]; go_function: calcium ion binding [goid 0005509] [evidence IEA]; go_function: kinase activity [goid 0016301] [evidence IEA]; go_function: transferase activity [goid 0016740] [evidence IEA]; go_function: diacylglycerol binding [goid 0019992] [evidence IEA]; go_process: protein kinase C activation [goid 0007205] [evidence IEA…	2900055E17Rik;90kDa;Dagk3;E430001K23Rik	0.000219938	1.2539
NM_130457.2	Cntnap4	TCCTTTTACTAGCCAGGGGCTCTCAGAGGACGAGAACTGCTCTAACCCTG	Mus musculus contactin associated protein 4 (Cntnap4), mRNA.	go_component: integral to membrane [goid 0016021] [evidence IEA]; go_component: dendrite [goid 0030425] [evidence IDA] [pmid 12093160]; go_function: cell adhesion molecule activity [goid 0005194] [evidence IEA]; go_function: protein binding [goid 0005515] [evidence IPI] [pmid 12093160]; go_process: cell adhesion [goid 0007155] [evidence IEA]; go_process: biological_process unknown [goid 0000004] …	Caspr4;E130114F09Rik	7.88831e-06	0.74995
NM_183215	AI606181	CTAACCTTGACATCTGTGAGCTTTTTCAAGGCGCTTATTTTATTGCAGCA	Mus musculus expressed sequence AI606181 (AI606181), mRNA.		D330002H16Rik	0.000457901	-0.579602
XM_149971.3	Grm5	CAGGCTGTGAGATACTCTTCCAAAAGCCTGCATCCTGGATTCCATTAACC	Mus musculus glutamate receptor, metabotropic 5 (Grm5), mRNA.			0.00387127	-0.947242
NM_022427.1	Gpr88	GGAGGCCTAGACCAGTCTGTTATCCACATAAAATCTGGGGCCAAATAGCC	Mus musculus G-protein coupled receptor 88 (Gpr88), mRNA.	go_component: integral to membrane [goid 0016021] [evidence TAS] [pmid 12466851]; go_function: receptor activity [goid 0004872] [evidence IEA]; go_function: transmembrane receptor activity [goid 0004888] [evidence ISS] [pmid 11056049]; go_function: G-protein coupled receptor activity [goid 0004930] [evidence ISS] [pmid 11056049]; go_function: rhodopsin-like receptor activity [goid 0001584] [evide…	Strg	1.11601e-05	-1.23231
NM_133779.1	Pigt	CAGGACTCTTTCGAGGCCCTGTAATTGGAATGAGTCCACTTTAAATCCTT	Mus musculus phosphatidylinositol glycan, class T (Pigt), mRNA.		4930534E15Rik;CGI-06	0.000849769	-1.25463
NM_010661.1	Krt1-12	TGCTGGTCTTCTATTGAACCCCAGATCACCTTACACCTTCCTGGGCCTGA	Mus musculus keratin complex 1, acidic, gene 12 (Krt1-12), mRNA.	go_component: kinesin complex [goid 0005871] [evidence IEA]; go_component: intermediate filament [goid 0005882] [evidence IEA]; go_function: structural constituent of cytoskeleton [goid 0005200] [evidence IEA]; go_process: cytoskeleton organization and biogenesis [goid 0007010] [evidence IEA]	A830036E02;E130011P14;K12	1.52187e-05	-1.37183
NM_015750.1	Neu2	CTGCATGTCGGTTGTCACTATGCTAGTTTAACCTGCCTGTTTCCCCATGC	Mus musculus neuraminidase 2 (Neu2), mRNA.	go_function: exo-alpha-sialidase activity [goid 0004308] [evidence IEA]; go_function: hydrolase activity [goid 0016787] [evidence IEA]; go_function: hydrolase activity, acting on glycosyl bonds [goid 0016798] [evidence IEA]; go_process: carbohydrate metabolism [goid 0005975] [evidence IEA]	MBS;MSS;MTS	0.00156237	-1.39865
NM_007841.2	Ddx6	TTTGGTTTCACGTTGAAGTCTCACCTCCTGTTCTACCAGTACTCAGCCCA	Mus musculus DEAD (Asp-Glu-Ala-Asp) box polypeptide 6 (Ddx6), mRNA.	go_component: intracellular [goid 0005622] [evidence IEA]; go_component: nucleus [goid 0005634] [evidence IEA]; go_function: RNA binding [goid 0003723] [evidence IEA]; go_function: RNA helicase activity [goid 0003724] [evidence IEA]; go_function: helicase activity [goid 0004386] [evidence IEA]; go_function: ATP binding [goid 0005524] [evidence IEA]; go_function: ATP dependent helicase activity [g…	E230023J21Rik;HLR2;mRCK/P54	0.000345585	-1.45829
XM_132633.4	Igk-C	GAGCAGCACCCTCACGTTGACCAAGGACGAGTATGAACGACATAACAGCT				0.00760041	-1.47524
NM_010768.1	Matk	GCCAGGACCCCTGATCCCTGAAGCAGAAAGCAAGAGGACATAGATGCAGG	Mus musculus megakaryocyte-associated tyrosine kinase (Matk), mRNA.	go_function: transferase activity [goid 0016740] [evidence IEA]; go_function: kinase activity [goid 0016301] [evidence IEA]; go_function: ATP binding [goid 0005524] [evidence IEA]; go_function: protein kinase activity [goid 0004672] [evidence IEA]; go_function: protein-tyrosine kinase activity [goid 0004713] [evidence IEA]; go_function: protein serine/threonine kinase activity [goid 0004674] [evi…	CHK;HYL;Ntk	9.8636e-05	-1.52672
NM_026689.3	0610009K11Rik	GTGCGAAGGTGACTGCTGTTTGGGGAGTAGGAAAATAAATGTGTACCTGC	Mus musculus RIKEN cDNA 0610009K11 gene (0610009K11Rik), mRNA.	go_component: integral to membrane [goid 0016021] [evidence TAS] [pmid 12466851]		3.65872e-05	-1.57808
NM_007393.1	Actb	TCGCGTCCATGCCCTGAGTCCACCCCGGGGAAGGTGACAGCATTGCTTCT	Mus musculus actin, beta, cytoplasmic (Actb), mRNA.		Actx;beta-actin;E430023M04Rik	3.02016e-05	-1.59698
XM_354700	Igh-VJ558	CACCCAGAAGACCATCGACCGTCTGTCGGGTAAACCCACCAATGTCAGCG				0.00382474	-1.63232
XM_204287.3	Rasd2	GTCCATCCGGTCAAGCTCTACTGCCTGGACCTCTGTGTACACTATCAATT				0.000150276	-1.64119
XM_148432.1	4930511J11Rik	GTGCTTCTGGTAGTCCGGAAGAGAGGGAGTGTGGAGCCCTTATCACCTGA	Mus musculus RIKEN cDNA 4930511J11 gene (4930511J11Rik), mRNA.	go_component: integral to membrane [goid 0016021] [evidence TAS] [pmid 12466851]		0.000944329	-1.67473
NM_177907.2	AI593442	TAGGCCTGGCTTCTGCTGTTTCCGGAAGTGTTCTTTTGTATTTTACGCTG	Mus musculus expressed sequence AI593442 (AI593442), mRNA.		E130102D23	0.00281152	-1.68242
NM_177752.2	6820428D13	CCAGCTAGGGAGCTATGATGAGGCTGACTCCTGTTTTCATGATGTCACCA	Mus musculus hypothetical protein 6820428D13 (6820428D13), mRNA.			1.46536e-05	-1.69226
XM_132633.4	Igk-C	CAGCACCTACAGCATGAGCAGCACCCTCACGTTGACCAAGGACGAGTATG				0.00369643	-1.70239
NM_009921.1	Camp	GGTTCAAGAAAATTTCCCGGCTGGCTGGACTTCTCCGCAAAGGTGGGGAG	Mus musculus cathelicidin antimicrobial peptide (Camp), mRNA.	go_component: extracellular [goid 0005576] [evidence IEA]; go_component: extracellular space [goid 0005615] [evidence TAS] [pmid 12466851]; go_function: antimicrobial peptide activity [goid 0003795] [evidence IEA]; go_process: xenobiotic metabolism [goid 0006805] [evidence IEA]; go_process: defense response [goid 0006952] [evidence IEA]	CAP18;Cnlp;Cramp;FALL39;MCLP	0.026337	-1.72094
NM_007762.1	Crhr1	GGTCCAGTCAGGAGACCGGGAGATAGCGGTAGAAATCTGGGAACGTCATC	Mus musculus corticotropin releasing hormone receptor 1 (Crhr1), mRNA.	go_component: membrane [goid 0016020] [evidence IEA]; go_component: integral to membrane [goid 0016021] [evidence TAS] [pmid 12466851]; go_component: extracellular space [goid 0005615] [evidence TAS] [pmid 12466851]; go_function: receptor activity [goid 0004872] [evidence IEA]; go_function: G-protein coupled receptor activity [goid 0004930] [evidence IEA]; go_process: G-protein coupled receptor p…	CRFR1;Crhr	0.0165492	-1.7639
NM_146097.1	BC018472	TCCTGGATCCACTACCGCTGTTGTGATTTGGGAGTATACGTATAATAGTA	Mus musculus cDNA sequence BC018472 (BC018472), mRNA.		MGC28027;MGC59411	0.00188808	-1.78733
NM_010824	Mpo	GGACGGAGGCCATTGGCCTTCCTGTGCTATTTGTACCTGAGGTTCACACT	Mus musculus myeloperoxidase (Mpo), mRNA.	go_component: lysosome [goid 0005764] [evidence IEA]; go_component: extracellular space [goid 0005615] [evidence TAS] [pmid 12466851]; go_function: oxidoreductase activity [goid 0016491] [evidence IEA]; go_function: peroxidase activity [goid 0004601] [evidence IEA]; go_function: calcium ion binding [goid 0005509] [evidence IEA]; go_process: peroxidase reaction [goid 0006804] [evidence IEA]; go_pr…		0.00013505	-1.85152
NM_008324.1	Indo	GCTCTTCTGAGTTGGCCTTAGTGTAGCAAGCTCCACTTCTATCAGGGCAC	Mus musculus indoleamine-pyrrole 2,3 dioxygenase (Indo), mRNA.	go_function: oxidoreductase activity [goid 0016491] [evidence IEA]; go_function: indoleamine-pyrrole 2,3-dioxygenase activity [goid 0004426] [evidence IDA] [pmid 11751753]; go_function: defense/immunity protein activity [goid 0003793] [evidence TAS] [pmid 2419335]; go_function: oxidoreductase activity, acting on single donors with incorporation of molecular oxygen, incorporation of two atoms of o…	Ido	0.000130738	-1.8882
NM_008443.2	Kif3a	GGCTTACATTCTGAAGATGCAGTTTGTGTGCTCGCCTGTGCACCCTCCAC	Mus musculus kinesin family member 3A (Kif3a), mRNA.	go_component: microtubule associated complex [goid 0005875] [evidence IEA]; go_component: kinesin complex [goid 0005871] [evidence IEA]; go_function: ATP binding [goid 0005524] [evidence IEA]; go_function: motor activity [goid 0003774] [evidence IEA]; go_function: microtubule motor activity [goid 0003777] [evidence IEA]; go_process: microtubule-based process [goid 0007017] [evidence IEA]	Kif3;Kifl;Kns3	0.0023109	-1.96566
NM_172609.2	Tomm22	GAGTACAGAAGTCACCAGGAATCCCAGAGAGAAGGGAGGCTGGCTGTAGC	Mus musculus translocase of outer mitochondrial membrane 22 homolog (yeast) (Tomm22), mRNA.	go_component: mitochondrion [goid 0005739] [evidence IEA]; go_component: integral to membrane [goid 0016021] [evidence IEA]; go_component: outer membrane [goid 0019867] [evidence IEA]; go_function: protein transporter activity [goid 0008565] [evidence IEA]; go_function: receptor activity [goid 0004872] [evidence IEA]; go_process: protein transport [goid 0015031] [evidence IEA]; go_process: protei…	2310047D01;Tom22	0.000226209	-2.18362
NM_011403.1	Slc4a1	CGCTCTTCCCCCACCGCCGTGCTTGGGAATAGGTTTTGCCAATAAACGTG	Mus musculus solute carrier family 4 (anion exchanger), member 1 (Slc4a1), mRNA.	go_component: integral to plasma membrane [goid 0005887] [evidence IEA]; go_component: integral to membrane [goid 0016021] [evidence TAS] [pmid 12466851]; go_component: membrane [goid 0016020] [evidence IEA]; go_function: carrier activity [goid 0005386] [evidence IEA]; go_function: inorganic anion exchanger activity [goid 0005452] [evidence IEA]; go_function: anion exchanger activity [goid 001538…	Ae1;CD233;Empb3;l11Jus51	0.000283381	-2.18919
NM_011268.1	Rgs9	GCCAGACAGGCATGTGGGCCAGAAGATATCCCTTGCTGCCTTAAAAACAA	Mus musculus regulator of G-protein signaling 9 (Rgs9), mRNA.	go_component: heterotrimeric G-protein complex [goid 0005834] [evidence IEA]; go_function: heterotrimeric G-protein GTPase activity [goid 0003927] [evidence IEA]; go_function: signal transducer activity [goid 0004871] [evidence IEA]; go_function: GTPase activator activity [goid 0005096] [evidence TAS] [pmid 11342430]; go_process: signal transduction [goid 0007165] [evidence IEA]; go_process: G-pr…		4.41e-05	-2.31432
NM_007393.1	Actb	CGGTGAAGGCGACAGCAGTTGGTTGGAGCAAACATCCCCCAAAGTTCTAC	Mus musculus actin, beta, cytoplasmic (Actb), mRNA.		Actx;beta-actin;E430023M04Rik	0.00632838	-2.38805
NM_008522.2	Ltf	CAGACCATCTGGTCTCCTCACTCCCTGCTGTCACTTTAGGTAGAAATAAA	Mus musculus lactotransferrin (Ltf), mRNA.	go_component: extracellular [goid 0005576] [evidence IEA]; go_component: extracellular space [goid 0005615] [evidence TAS] [pmid 12466851]; go_function: ferric iron binding [goid 0008199] [evidence IEA]; go_process: transport [goid 0006810] [evidence IEA]; go_process: iron ion transport [goid 0006826] [evidence IEA]; go_process: iron ion homeostasis [goid 0006879] [evidence IEA]	Lf;MMS10-R;Ms10r	0.00529399	-2.59021
NM_010185.2	Fcer1g	GAACAGACGTGCTTGGCTGCATTCTTTTCCCACTTCTAATTCTCTCCGAG	Mus musculus Fc receptor, IgE, high affinity I, gamma polypeptide (Fcer1g), mRNA.	go_component: integral to membrane [goid 0016021] [evidence TAS] [pmid 12466851]; go_component: membrane [goid 0016020] [evidence IEA]; go_component: plasma membrane [goid 0005886] [evidence IEA]; go_component: extracellular space [goid 0005615] [evidence TAS] [pmid 12466851]; go_component: lipid raft [goid 0045121] [evidence TAS] [pmid 12192036]; go_function: receptor activity [goid 0004872] [ev…	CD23;Fce1g;FcR-gamma;FcR[g];Ly-50	0.000262782	-2.66182
NM_009114.1	S100a9	CCAGGACAATCAGCTGAGCTTTGAGGAGTGTATGATGCTGATGGCAAAGT	Mus musculus S100 calcium binding protein A9 (calgranulin B) (S100a9), mRNA.	go_function: calcium ion binding [goid 0005509] [evidence IEA]	Cagb;MRP14	0.0160781	-3.32044
NM_013650.1	S100a8	CCGTCTGAACTGGAGAAGGCCTTGAGCAACCTCATTGATGTCTACCACAA	Mus musculus S100 calcium binding protein A8 (calgranulin A) (S100a8), mRNA.	go_function: calcium ion binding [goid 0005509] [evidence IEA]; go_process: chemotaxis [goid 0006935] [evidence IEA]	AI323541;Caga;CP-10;MRP8	0.0138165	-3.78342
NM_028097.2	2010300G19Rik	GCAGTATGTCTGTCTCCTACCACCTTTGTATACTTGGGTTTTATATGGAC	Mus musculus RIKEN cDNA 2010300G19 gene (2010300G19Rik), mRNA.	go_component: integral to membrane [goid 0016021] [evidence TAS] [pmid 12466851]		0.00511983	-3.79029
